# Supplementary material for: Safety and efficacy studies of CRISPR-Cas9 treatment of sickle cell disease highlights disease-specific responses
Source: Mol Ther. 2024 Jul 22;32(12):4337–52. doi: 10.1016/j.ymthe.2024.07.015 (PMC11638826; doi:10.1016/j.ymthe.2024.07.015)
Supplement: Data S1. Table S1 [file mmc2.xlsx]

## Sheet: Sheet1
List of on-target , off-targets and natural break sites (-196 gRNA).
chromosome	start	end	Total reads	Total Hits	Fwd196_read	Fwd196_rep2_read	Rev196_read	Rev196_rep2_read	Fwd196_Hits	Fwd196_rep2_Hits	Rev196_Hits	Rev196_rep2_Hits	group	Putative targeted site	annotation	SYMBOL	Genes.within.100kb	Oncogenes.within.100kb
chr11 (1)	5243227	5245763	36	5	18	0	18	0	4	0	1	0	OMT	CATTTATATTGAGTTGTGGGGACTGG	Promoter (<=1kb)	BGLT3	OR52A1 (5143219:5154757); OR51B5 (5303444:5505652); OR52Z1 (5177714:5178664); OR51V1 (5199735:5200700); HBB (5225464:5229395); HBD (5232678:5243657); HBE1 (5268345:5505652); HBG1 (5248079:5249859); HBG2 (5253188:5505605); OR51B4 (5301014:5301946); OR51B2 (5323359:5324297)
chr11	5246778	5259524	11799	789	4067	173	7398	161	584	81	105	19	ON TARGET cluster	CATTGAGATAGTGTGGGGAAGGG	Promoter (<=1kb)	HBG1	OR52A1 (5143219:5154757); OR51B5 (5303444:5505652); OR52Z1 (5177714:5178664); OR51V1 (5199735:5200700); HBB (5225464:5229395); HBD (5232678:5243657); HBE1 (5268345:5505652); HBG1 (5248079:5249859); HBG2 (5253188:5505605); OR51B6 (5351508:5352446); OR51B4 (5301014:5301946); OR51B2 (5323359:5324297)
chr11 (2)	5266962	5272240	80	7	17	16	47	0	5	1	1	0	NBS	CAATGAGATTATGGTGATGTAAGG	5' UTR	HBE1	OR51B5 (5303444:5505652); OR52Z1 (5177714:5178664); OR51V1 (5199735:5200700); HBB (5225464:5229395); HBD (5232678:5243657); HBE1 (5268345:5505652); HBG1 (5248079:5249859); HBG2 (5253188:5505605); OR51B6 (5351508:5352446); OR51B4 (5301014:5301946); OR51B2 (5323359:5324297)
chr11 (3)	5273920	5275859	28	4	27	1	0	0	3	1	0	0	NBS	CATGTAGGAAAGTGTGGCATAACTG	Intron (intron 1 of 2)	HBE1	OR51B5 (5303444:5505652); OR52Z1 (5177714:5178664); OR51V1 (5199735:5200700); HBB (5225464:5229395); HBD (5232678:5243657); HBE1 (5268345:5505652); HBG1 (5248079:5249859); HBG2 (5253188:5505605); OR51B6 (5351508:5352446); OR51B4 (5301014:5301946); OR51B2 (5323359:5324297)
chr11 (4)	5287760	5288670	32	3	29	3	0	0	2	1	0	0	NBS	CA--GAGA-AGGGTGGGGACTTT	Intron (intron 1 of 2)	HBE1	OR51B5 (5303444:5505652); OR51V1 (5199735:5200700); HBB (5225464:5229395); HBD (5232678:5243657); HBE1 (5268345:5505652); HBG1 (5248079:5249859); HBG2 (5253188:5505605); OR51B6 (5351508:5352446); OR51M1 (5383812:5393263); OR51B4 (5301014:5301946); OR51B2 (5323359:5324297)
chr12	68187117	68188854	599	63	165	16	399	19	37	6	19	1	OMT	CATTGAGATAATGTGGGGAATGG	Intron (intron 5 of 5)	IFNG-AS1	IFNG (68154768:68159740); IL22 (68248242:68253604); IL26 (68201349:68225810); MDM1 (68272443:68332381)
OMT, off-target-mediated translocation; NBS, natural break site.
We reported hg38 coordinates.
