# Supplementary material for: Safety and efficacy studies of CRISPR-Cas9 treatment of sickle cell disease highlights disease-specific responses
Source: Mol Ther. 2024 Jul 22;32(12):4337–52. doi: 10.1016/j.ymthe.2024.07.015 (PMC11638826; doi:10.1016/j.ymthe.2024.07.015)
Supplement: Data S2. Table S2 [file mmc3.xlsx]

## Sheet: Sheet 1
List of on-target , off-targets and natural break sites (-197 gRNA).
chromosome	start	end	Total reads	Total Hits	Fwd197_read	Fwd197_rep2_read	Rev197_read	Rev197_rep2_read	Fwd197_Hits	Fwd197_rep2_Hits	Rev197_Hits	Rev197_rep2_Hits	group	Putative targeted site	annotation	SYMBOL	GENENAME	Genes.within.100kb	Oncogenes.within.100kb
chr11	5246509	5257917	8067	585	4284	207	3462	114	386	105	71	23	ON-TARGET cluster	ATTGAGATAGTGTGGGGAAGGGG	Promoter (<=1kb)	HBG1	hemoglobin subunit gamma 1	OR52A1 (5143219:5154757); OR51B5 (5303444:5505652); OR52Z1 (5177714:5178664); OR51V1 (5199735:5200700); HBB (5225464:5229395); HBD (5232678:5243657); HBE1 (5268345:5505652); HBG1 (5248079:5249859); HBG2 (5253188:5505605); OR51B6 (5351508:5352446); OR51B4 (5301014:5301946); OR51B2 (5323359:5324297)
chr11 (1)	5259826	5262541	33	6	16	1	0	16	4	1	0	1	NBS	GTTGAGTAAGAGTGGCGA-GAGG	Intron (intron 1 of 2)	HBG2	hemoglobin subunit gamma 2	OR51B5 (5303444:5505652); OR52Z1 (5177714:5178664); OR51V1 (5199735:5200700); HBB (5225464:5229395); HBD (5232678:5243657); HBE1 (5268345:5505652); HBG1 (5248079:5249859); HBG2 (5253188:5505605); OR51B6 (5351508:5352446); OR51B4 (5301014:5301946); OR51B2 (5323359:5324297)
chr11 (2)	5284551	5286361	176	3	2	0	174	0	1	0	2	0	OMT	ATTG-GATAAGAGTAGGGAAGAAC	Intron (intron 1 of 2)	HBE1	hemoglobin subunit epsilon 1	OR51B5 (5303444:5505652); OR51V1 (5199735:5200700); HBB (5225464:5229395); HBD (5232678:5243657); HBE1 (5268345:5505652); HBG1 (5248079:5249859); HBG2 (5253188:5505605); OR51B6 (5351508:5352446); OR51M1 (5383812:5393263); OR51B4 (5301014:5301946); OR51B2 (5323359:5324297)
chr11 (3)	65203225	65203919	102	2	8	0	94	0	1	0	1	0	NBS	ATTGTCA-A-TGGAGGGCAGGGG	Exon (exon 1 of 5)	CAPN1	calpain 1	FAU (65120630:65122177); POLA2 (65261920:65305589); SPDYC (65170154:65173244); TM7SF2 (65111845:65116384); VPS51 (65089324:65111862); MRPL49 (65122183:65127371); ZNHIT2 (65116403:65117708); CAPN1 (65180566:65212006); SYVN1 (65121780:65134533)
chr22	42011364	42011865	64	3	63	1	0	0	2	1	0	0	NBS	AT-GATTCAGTGTGGT-AGGTTG	Intron (intron 1 of 8)	WBP2NL	WBP2 N-terminal like	TNFRSF13C (41922023:41926818); PHETA2 (42074248:42079438); WBP2NL (41998725:42058456); SHISA8 (41909554:41914667); NAGA (42058354:42070842); NDUFA6 (42085525:42090955); SEPT3 (41969475:41998221); CENPM (41938737:41947152); SMDT1 (42079691:42084284)
chr9	5107916	5109808	421	31	232	4	185	0	22	1	8	0	OMT	ATAGGGATAGTGTGAGGAAGGGG	Intron (intron 22 of 24)	JAK2	Janus kinase 2	INSL6 (5123880:5185647); JAK2 (4984390:5128183)	JAK2
OMT, off-target-mediated translocation; NBS, natural break site.
We reported hg38 coordinates.
