# Supplementary material for: Safety and efficacy studies of CRISPR-Cas9 treatment of sickle cell disease highlights disease-specific responses
Source: Mol Ther. 2024 Jul 22;32(12):4337–52. doi: 10.1016/j.ymthe.2024.07.015 (PMC11638826; doi:10.1016/j.ymthe.2024.07.015)
Supplement: Data S3. Table S3 [file mmc4.xlsx]

## Sheet: DEG SCD_UT vs HD_UT
Differentially expressed genes in untreated SCD vs HD HSPCs
Upregulated						Downregulated
GeneSymbol	FC	logFC	PValue	FDR		GeneSymbol	FC	logFC	PValue	FDR
MTND1P23	1133.11	10.1461	4.42235e-05	0.00835881		CTAG2	-3753.68	-11.8741	0.000417291	0.0401445
RP4-765C7.2	1031.44	10.0104	6.32361e-05	0.0108406		GATD3B	-606.737	-9.24493	1.00399e-30	1.48018e-26
AP000350.5	800.869	9.64542	6.68445e-29	3.28496e-25		ACKR1	-177.776	-7.47392	4.62155e-15	9.73364e-12
RP11-114H7.3	725.644	9.50312	2.26705e-29	1.67115e-25		RP11-515I12.1	-129.378	-7.01545	9.21547e-10	1.23512e-06
ZBTB8OSP2	523.481	9.03199	4.47999e-19	1.65121e-15		PF4	-25.9236	-4.69619	8.38562e-07	0.000335334
RP11-343H5.4	114.871	6.84387	0.00010997	0.0154448		PPBP	-17.5518	-4.13355	5.60401e-05	0.00995422
ZDHHC11B	81.4634	6.34808	0.000149509	0.0182958		DLK1	-11.3816	-3.50863	3.50604e-08	3.69211e-05
TFPI2	76.567	6.25865	0.000150159	0.0182958		IRGM	-10.3016	-3.36479	1.21353e-09	1.37624e-06
CTB-114C7.4	58.191	5.86273	4.63514e-06	0.00136672		BPI	-8.90205	-3.15414	6.89386e-05	0.0115496
GOLGA8M	30.325	4.92243	1.03454e-05	0.00262969		BICC1	-7.4967	-2.90626	1.14121e-06	0.000410361
CCL17	18.3575	4.1983	0.000419335	0.0401445		CTC-510F12.4	-7.4441	-2.8961	1.43927e-05	0.00347854
TRHDE-AS1	11.4997	3.52352	0.000345288	0.0346298		FMOD	-7.04584	-2.81677	0.000192828	0.0227429
PRKG1	8.48992	3.08575	1.63616e-15	4.02031e-12		TUB	-6.65998	-2.73552	2.5707e-07	0.000145768
CYP27A1	8.35628	3.06286	0.000226854	0.0251467		BRSK2	-6.38021	-2.6736	0.000143224	0.0180475
NPTX1	6.01873	2.58946	5.10946e-05	0.00918643		FCER2	-6.04586	-2.59595	0.000197486	0.0230535
HMGB1P6	5.71576	2.51495	0.000117856	0.0157178		SOX18	-5.75268	-2.52423	2.25485e-05	0.00481786
LAMP5	5.38429	2.42876	2.84619e-07	0.000151907		ABCC3	-5.35166	-2.41999	7.53955e-06	0.00209728
HMGB1P5	4.53126	2.17991	2.7135e-10	4.00051e-07		WHRN	-4.72245	-2.23954	0.000132802	0.0171745
RP5-965G21.3	4.3654	2.12612	1.91738e-07	0.000120995		CRHBP	-4.51661	-2.17524	5.69277e-08	5.11477e-05
COL6A2	3.73105	1.89958	6.58529e-08	5.11477e-05		F2RL2	-4.24559	-2.08597	0.000111243	0.0154448
KCNQ3	3.64056	1.86416	8.37548e-05	0.0126		CYYR1	-4.20904	-2.07349	1.32567e-11	2.44304e-08
ABCA6	3.34351	1.74136	2.93898e-05	0.00585532		SDK1	-4.12538	-2.04453	0.000473968	0.0428694
ADAM19	3.02632	1.59757	5.77893e-05	0.0101427		CH507-9B2.5	-4.11904	-2.04231	1.54201e-05	0.00355215
IGFBP4	2.99906	1.58451	0.000450261	0.0417766		RPSAP58	-4.05823	-2.02085	7.0794e-07	0.000316278
ASIC4	2.88637	1.52926	7.79995e-05	0.0122335		SIRPB1	-3.97448	-1.99077	0.000332203	0.033777
HES1	2.66788	1.4157	5.92041e-06	0.00171146		LRRN1	-3.7093	-1.89115	6.60637e-05	0.0111951
COL6A1	2.43509	1.28398	1.64702e-05	0.00373569		TRGJP2	-3.5878	-1.8431	3.20488e-06	0.00103148
CCDC169	2.33528	1.2236	3.0327e-05	0.00596148		CSGALNACT1	-3.57886	-1.8395	8.21987e-05	0.0124934
SMAD6	2.33277	1.22204	0.000214067	0.0242768		KB-226F1.2	-3.40359	-1.76706	4.74911e-05	0.00875202
CHRNA6	2.32588	1.21777	3.15459e-05	0.00604002		FLVCR1-DT	-3.30705	-1.72555	6.85379e-08	5.11477e-05
TRPC1	2.3194	1.21375	0.00020021	0.0230601		VWF	-3.26792	-1.70837	0.000117815	0.0157178
SLAMF7	2.31738	1.2125	0.000313646	0.0327787		C5AR1	-3.16499	-1.6622	6.05149e-05	0.0104961
SAMD12	2.27455	1.18558	1.88104e-05	0.00413912		CARMIL2	-3.08408	-1.62484	2.14718e-05	0.00465527
CCDC144B	2.23152	1.15802	0.000198589	0.0230535		PLEKHG4B	-3.07608	-1.62109	0.000118339	0.0157178
SCML1	2.21507	1.14735	2.48627e-05	0.00516268		TRGC2	-3.04978	-1.6087	6.93857e-08	5.11477e-05
PTAFR	2.20314	1.13956	2.70643e-16	7.98019e-13		F8A1	-2.9254	-1.54864	8.1865e-07	0.000335334
PIEZO2	2.20088	1.13808	1.18295e-06	0.000415243		KALRN	-2.85272	-1.51234	0.000305441	0.0323965
MIPOL1	2.17186	1.11893	0.000479515	0.0431067		SPP1	-2.82676	-1.49915	3.21834e-06	0.00103148
RAB27B	2.10394	1.07309	3.70641e-06	0.00114603		RGMA	-2.74631	-1.4575	0.000496185	0.0440678
JCHAIN	2.09177	1.06472	0.000495677	0.0440678		DDTL	-2.70495	-1.4356	0.00041186	0.0401445
EML5	2.01891	1.01358	0.000172477	0.0208429		CH17-84K15.2	-2.68496	-1.4249	9.6963e-07	0.000376191
						PTPRF	-2.67988	-1.42217	1.09773e-09	1.34865e-06
						ACVRL1	-2.67498	-1.41953	3.93072e-06	0.00118267
						RP3-470L22.2	-2.59306	-1.37466	4.4832e-05	0.00836656
						ELN	-2.47682	-1.30849	7.60922e-05	0.0121938
						MYLK	-2.47522	-1.30756	2.57196e-05	0.0051943
						MCEMP1	-2.42422	-1.27752	0.000393416	0.0386675
						SPINK2	-2.40607	-1.26668	9.13469e-05	0.0134673
						TCN1	-2.32052	-1.21445	0.000136942	0.0174047
						LHFPL6	-2.25781	-1.17493	7.88222e-07	0.000335334
						SLC1A3	-2.2149	-1.14724	2.52172e-05	0.00516358
						CKAP4	-2.19623	-1.13503	1.11504e-06	0.000410361
						COL23A1	-2.14908	-1.10372	0.000230161	0.0253229
						VAMP5	-2.14472	-1.10079	2.2976e-07	0.000135494
						ACRBP	-2.13196	-1.09218	1.38193e-05	0.00339563
						FZD7	-2.1017	-1.07156	3.73123e-06	0.00114603
						TMEM204	-2.07121	-1.05047	0.000297682	0.0318023
						NLRP12	-2.06528	-1.04633	0.000128511	0.0169164
						ANGPTL6	-2.0449	-1.03203	1.3474e-05	0.00336689
						CAPG	-2.02945	-1.02109	4.51573e-08	4.43836e-05

## Sheet: DEG SCD_197 vs HD_197
Differentially expressed genes in -197 SCD vs -197 HD HSPCs
Upregulated						Downregulated
GeneSymbol	FC	logFC	PValue	FDR		GeneSymbol	FC	logFC	PValue	FDR
AP000350.5	969.441	9.92101	3.04774e-31	4.49329e-27		GATD3B	-526.522	-9.04035	8.04793e-30	5.93253e-26
MTND1P23	819.19	9.67806	7.49848e-05	0.00906149		RP11-515I12.1	-58.1837	-5.86254	1.28532e-08	8.23888e-06
RP11-114H7.3	674.146	9.39692	2.72595e-28	1.33962e-24		ACKR1	-22.0468	-4.4625	9.55012e-10	8.79984e-07
RP4-765C7.2	423.27	8.72543	0.000175156	0.0176872		PPBP	-12.9872	-3.69902	0.000350032	0.030356
TFPI2	198.678	7.63429	1.39965e-10	1.58731e-07		BPI	-9.82982	-3.29716	5.91181e-05	0.00764543
RP11-343H5.4	116.186	6.86029	0.000113511	0.0123051		CTC-510F12.4	-9.46289	-3.24228	2.28422e-06	0.000561272
ZBTB8OSP2	87.4624	6.45059	1.01756e-17	3.75047e-14		PF4	-8.75922	-3.1308	0.00037405	0.0318764
CXCL13	40.6336	5.3446	1.10531e-11	2.03694e-08		DLK1	-7.72389	-2.94933	1.73505e-06	0.000473702
CTB-114C7.4	32.4256	5.01906	4.18261e-05	0.00604552		BICC1	-7.45209	-2.89765	6.33192e-07	0.000214455
GOLGA8M	23.8883	4.57823	3.05481e-05	0.00474075		SOX18	-7.17989	-2.84396	1.9126e-06	0.000503526
CYP4F12	19.2731	4.26851	0.000496295	0.039338		BRSK2	-6.89829	-2.78624	4.6693e-05	0.0064943
CCL22	16.6308	4.05579	4.20013e-06	0.000897427		FCER2	-6.18695	-2.62923	0.000161071	0.0165334
LAD1	13.5165	3.75665	3.90969e-07	0.000144101		LPL	-5.66845	-2.50296	0.000505632	0.0398638
NOS1	13.3704	3.74097	0.000390675	0.0325408		SDK1	-4.7194	-2.2386	6.36442e-05	0.00808885
CCL17	9.50806	3.24915	0.000420252	0.0342308		RPSAP58	-4.46302	-2.15802	1.3618e-07	6.27405e-05
NPTX1	9.14589	3.19312	1.26485e-07	6.01538e-05		CRHBP	-3.93319	-1.9757	3.72811e-07	0.000140932
CD5	8.07574	3.0136	2.07584e-07	8.50116e-05		CXCL10	-3.8701	-1.95237	8.20824e-06	0.00165347
ADAM19	8.05331	3.00958	2.33108e-13	5.72785e-10		SIRPB1	-3.7347	-1.90099	0.000585272	0.0444777
NAPSB	6.96282	2.79967	2.69908e-11	4.4214e-08		CH507-9B2.5	-3.57648	-1.83854	8.99175e-05	0.0103096
RP5-1056L3.3	6.78683	2.76274	0.00014012	0.0147556		TUB	-3.51512	-1.81357	0.000286606	0.0262449
LAMP3	6.56807	2.71547	1.99062e-09	1.63043e-06		F13A1	-3.49751	-1.80633	1.78156e-05	0.00309006
PRKG1	6.46716	2.69313	8.26819e-14	2.43796e-10		CADM3-AS1	-3.41898	-1.77357	0.000348553	0.030356
NRP2	6.4206	2.68271	2.2511e-07	8.96973e-05		IRGM	-3.28961	-1.71792	0.000394794	0.0326991
SYNPO	6.16235	2.62348	2.09098e-06	0.00054083		RP3-470L22.2	-3.19916	-1.67769	1.24335e-06	0.000366615
IRF4	5.91385	2.5641	1.41976e-07	6.34287e-05		TAFA5	-3.19692	-1.67668	0.000228889	0.021771
CCR7	5.52717	2.46654	1.28248e-10	1.57563e-07		KB-226F1.2	-3.18406	-1.67087	0.000107734	0.0117653
A2M	5.41145	2.43601	1.81053e-05	0.0031038		F8A1	-3.09942	-1.632	2.01351e-07	8.50116e-05
FAM160A1	5.37877	2.42728	0.000104023	0.0114448		CYYR1	-3.02758	-1.59817	6.8315e-08	3.87373e-05
SLC22A18AS	5.22076	2.38426	1.99584e-05	0.00334371		TRGC2	-2.98394	-1.57722	1.10901e-07	5.60924e-05
LAMP5	5.01894	2.32738	1.7146e-08	1.05326e-05		FLVCR1-DT	-2.93184	-1.55181	9.12175e-07	0.000286132
GJB2	4.50118	2.1703	9.02081e-05	0.0103096		DDTL	-2.87609	-1.52411	0.000192264	0.0190238
CYP27A1	4.44629	2.1526	0.000251858	0.0235009		TRGJP2	-2.8495	-1.51071	6.85515e-05	0.0084929
WFDC21P	4.40764	2.14001	0.000517567	0.040373		CH17-84K15.2	-2.75714	-1.46317	4.86285e-07	0.000174861
SLAMF7	4.38865	2.13378	4.74772e-11	6.54805e-08		FAM198B-AS1	-2.73867	-1.45347	2.03551e-07	8.50116e-05
LILRB4	4.31413	2.10907	2.1449e-10	2.1666e-07		OLIG1	-2.73158	-1.44974	6.46343e-05	0.00814447
HMGB1P5	4.26002	2.09086	1.23913e-09	1.07461e-06		TCN1	-2.64233	-1.40181	1.01716e-05	0.00197315
IGLON5	4.07322	2.02617	3.64329e-06	0.000813833		DZIP1L	-2.58013	-1.36744	2.7602e-06	0.000648738
FGFBP2	3.98107	1.99315	0.000134284	0.0143013		AC004947.2	-2.56234	-1.35746	0.000266651	0.0247247
CXCL16	3.65696	1.87064	1.22554e-05	0.00228711		SPINK2	-2.49506	-1.31907	4.62517e-05	0.0064943
PPM1J	3.61001	1.852	5.20535e-07	0.00018272		SLC1A3	-2.36963	-1.24466	4.14143e-06	0.000897427
ADAM12	3.54054	1.82397	7.31461e-05	0.00891234		MPO	-2.34915	-1.23214	1.61273e-06	0.000448613
PTPRS	3.46535	1.793	2.37865e-05	0.00385367		CCR2	-2.24115	-1.16424	1.39955e-05	0.00251629
SMAD6	3.40389	1.76719	1.12038e-07	5.60924e-05		CILP2	-2.23903	-1.16287	0.000323437	0.0287255
JCHAIN	3.37811	1.75622	5.03053e-09	3.70825e-06		MYLK	-2.22311	-1.15258	0.000178386	0.0178908
RP5-965G21.3	3.37046	1.75295	1.07736e-05	0.0020628		SIGLEC5	-2.19133	-1.13181	9.49798e-06	0.00186705
ASIC4	3.32203	1.73207	8.29932e-06	0.00165347		EMP1	-2.17139	-1.11862	1.28577e-05	0.00236951
SPIB	3.27811	1.71286	4.90522e-09	3.70825e-06		COL23A1	-2.09338	-1.06583	0.000455261	0.0366771
ALG1L2	3.22062	1.68734	0.000383644	0.0323204		AZU1	-2.00476	-1.00343	9.10534e-05	0.0103262
IL4I1	3.19813	1.67723	5.06611e-05	0.00680372
LGMN	3.10963	1.63674	3.38567e-05	0.00519947
IGFBP4	3.01821	1.59369	0.000418054	0.0342308
TNFAIP8L3	2.99485	1.58248	0.000208206	0.0201946
SMPD3	2.91857	1.54526	4.64837e-05	0.0064943
SLC15A3	2.84128	1.50654	0.000203225	0.0199743
TLR7	2.82875	1.50016	0.000274881	0.0253286
ZNF366	2.80481	1.48791	5.0209e-05	0.00680372
GPR82	2.78624	1.47832	0.000571997	0.043694
MYCL	2.75135	1.46014	3.74072e-05	0.00567138
TRAF1	2.52277	1.33501	6.40034e-07	0.000214455
ACP5	2.45677	1.29676	0.000354993	0.0306062
GAS6	2.4538	1.29502	0.000311665	0.0280176
CRLF2	2.44958	1.29253	0.000214628	0.0205472
HES1	2.44239	1.2883	3.79364e-05	0.00567138
AOC1	2.42329	1.27697	0.000568107	0.0436229
COL6A2	2.3798	1.25084	0.000205116	0.0200266
PIEZO2	2.31001	1.2079	2.40451e-07	9.32887e-05
SCAMP5	2.26854	1.18176	0.000345074	0.0302823
SERPINF1	2.22211	1.15193	0.000363316	0.0311417
ITGB7	2.17887	1.12358	2.23703e-05	0.00370567
RAB27B	2.13874	1.09676	2.18381e-06	0.000554282
DDX19A-DT	2.06161	1.04377	0.000210474	0.0202812
KYNU	2.00462	1.00333	9.51279e-05	0.0106042

## Sheet: DEG SCD_196 vs HD_196
Differentially expressed genes in -196 SCD vs -196 HD HSPCs
Upregulated						Downregulated
GeneSymbol	FC	logFC	PValue	FDR		GeneSymbol	FC	logFC	PValue	FDR
TFPI2	1307.94	10.3531	2.12582e-12	2.0894e-09		CTAG2	-3254.07	-11.668	0.000497165	0.0241904
AP000350.5	987.248	9.94727	1.59686e-31	2.35425e-27		GATD3B	-1989.86	-10.9585	5.46876e-31	4.03129e-27
MTND1P23	669.316	9.38654	0.000102839	0.00701925		ACKR1	-47.0939	-5.55747	4.49384e-12	3.6807e-09
RP11-114H7.3	598.525	9.22527	8.70126e-27	4.27609e-23		RP11-515I12.1	-25.6083	-4.67854	3.0622e-07	4.4699e-05
RP4-765C7.2	374.37	8.54832	0.000213525	0.0124427		BPI	-22.6797	-4.50333	3.66209e-07	5.29316e-05
RP11-343H5.4	135.206	7.07901	7.71382e-05	0.00552063		DLK1	-10.2585	-3.35875	1.09338e-07	1.91901e-05
ZBTB8OSP2	125.083	6.96674	1.5941e-16	5.87547e-13		CTC-510F12.4	-8.30312	-3.05365	6.03511e-06	0.000617886
RPS14P8	111.477	6.8006	0.000805043	0.0348437		BRSK2	-7.29727	-2.86736	2.40685e-05	0.00199349
CTB-114C7.4	60.9831	5.93034	3.77533e-06	0.000409262		BICC1	-7.20024	-2.84804	1.35938e-06	0.000168074
IFI44L	60.6212	5.92175	1.5849e-11	1.11268e-08		IRGM	-6.41043	-2.68042	1.12944e-07	1.95898e-05
SIGLEC1	43.2102	5.4333	8.42879e-08	1.53414e-05		CTC-523E23.11	-6.15596	-2.62198	8.33211e-06	0.000820973
MX1	41.949	5.39057	9.51555e-09	2.75074e-06		CD8B	-5.54853	-2.47211	0.00054762	0.0260438
GOLGA8M	32.9427	5.04189	7.08517e-06	0.000715456		FCGR2C	-5.49381	-2.45781	0.000408641	0.0209187
NOS1	32.6524	5.02912	7.88006e-06	0.000784971		F13A1	-5.16587	-2.36901	3.7201e-08	7.51308e-06
IFIT1	26.1221	4.7072	1.38049e-14	2.90751e-11		TRH	-4.96971	-2.31316	0.000589987	0.027439
ISG15	24.6313	4.62242	2.26923e-08	5.40676e-06		SIRPB1	-4.46138	-2.15749	0.000111159	0.0074312
IFI6	22.1086	4.46654	4.65659e-13	5.62002e-10		SDK1	-4.37376	-2.12887	0.000153046	0.00936247
CCL22	21.1619	4.4034	9.03732e-07	0.000115858		RP3-470L22.2	-4.36118	-2.12472	1.83358e-09	6.43631e-07
CXCL13	18.9435	4.24363	5.92374e-10	2.36037e-07		KB-226F1.2	-4.33413	-2.11574	2.07929e-06	0.000241378
LAD1	16.6622	4.05851	5.80432e-08	1.09709e-05		IL5RA	-4.30894	-2.10733	0.000276008	0.015071
IDO1	15.873	3.9885	0.000310869	0.0164861		RPSAP58	-4.15742	-2.05569	4.68167e-07	6.39092e-05
TRHDE	14.2482	3.83271	2.3817e-05	0.00198381		C10orf105	-3.96078	-1.98578	0.000250206	0.0139727
OAS1	14.0321	3.81066	5.54512e-10	2.27088e-07		UMODL1	-3.90071	-1.96374	6.20456e-05	0.00469097
CCL17	12.8465	3.6833	7.7939e-05	0.00555099		UGT3A2	-3.89364	-1.96112	0.000303913	0.0162931
NPTX1	10.5752	3.40262	2.68607e-08	6.18762e-06		TUB	-3.85213	-1.94565	0.000111395	0.0074312
SYNPO	10.5405	3.39787	3.62321e-09	1.13653e-06		OLIG1	-3.78639	-1.92082	2.25075e-07	3.53008e-05
TRHDE-AS1	9.84921	3.30001	0.000620278	0.0285774		CH507-9B2.5	-3.71567	-1.89362	5.65674e-05	0.0043211
CD5	9.7293	3.28234	2.25085e-08	5.40676e-06		TRGJP2	-3.71335	-1.89272	9.73666e-07	0.000123748
NRP2	9.67781	3.27468	8.9058e-10	3.36662e-07		TAFA5	-3.5959	-1.84635	5.09708e-05	0.00393436
LAMP3	9.51818	3.25069	2.54413e-12	2.34426e-09		FLVCR1-DT	-3.59537	-1.84614	7.88487e-09	2.35196e-06
PNOC	9.43962	3.23873	0.000116177	0.00761242		RNASE3	-3.54038	-1.8239	0.000612774	0.0283258
KLHDC7B	8.74766	3.1289	4.95559e-13	5.62002e-10		CADM3-AS1	-3.45021	-1.78668	0.000331743	0.0174675
ADAM19	8.01477	3.00266	2.69977e-13	3.98027e-10		LRRN1	-3.30915	-1.72646	0.000121556	0.00789472
HELZ2	8.00489	3.00088	1.16981e-10	6.63663e-08		CRHBP	-3.29006	-1.71811	8.60222e-06	0.000828906
USP18	7.79241	2.96207	3.39011e-11	2.27183e-08		TMEM52B	-3.26248	-1.70597	0.000167747	0.0101773
IFI44	7.76822	2.95758	1.99442e-13	3.26708e-10		RP11-598F7.3	-3.1787	-1.66844	2.96066e-05	0.00241155
EPSTI1	7.67005	2.93924	2.58811e-14	4.76957e-11		CH17-84K15.2	-3.12087	-1.64195	1.98881e-08	5.14404e-06
IFIT3	7.12423	2.83273	1.1704e-10	6.63663e-08		CYYR1	-2.97597	-1.57336	1.00315e-07	1.78185e-05
XAF1	6.85941	2.77809	2.01149e-09	6.59009e-07		RP11-84C10.2	-2.88541	-1.52878	0.000671678	0.030658
IRF7	6.81445	2.7686	5.27428e-11	3.38081e-08		TCN1	-2.85503	-1.5135	2.06197e-06	0.000241266
OAS3	6.65908	2.73532	1.44978e-09	5.21319e-07		TRGC2	-2.83581	-1.50376	4.02493e-07	5.65139e-05
OAS2	6.5521	2.71196	2.16124e-06	0.000247002		STOX2	-2.80922	-1.49017	0.000584571	0.0272732
IRF4	6.48697	2.69754	3.42464e-08	7.27953e-06		AZU1	-2.78841	-1.47944	1.15515e-08	3.09643e-06
TMEM176A	6.24253	2.64213	3.73869e-05	0.00299562		CEACAM4	-2.71311	-1.43995	4.14363e-05	0.00324945
NAPSB	6.17932	2.62745	2.97789e-10	1.43412e-07		SPINK2	-2.71205	-1.43939	9.36304e-06	0.000890576
RSAD2	5.71088	2.51371	2.09125e-15	6.16625e-12		F8A1	-2.70346	-1.43481	4.34611e-06	0.000457676
CCR7	5.703	2.51172	6.0988e-11	3.74644e-08		MPO	-2.68114	-1.42285	3.52282e-08	7.27953e-06
CCL4L2	5.65779	2.50024	0.000220342	0.0127392		SERPINB10	-2.68048	-1.42249	0.000467896	0.0230709
GJB2	5.52042	2.46478	1.60928e-05	0.0014207		TMEM236	-2.57595	-1.3651	0.000849646	0.0358921
LILRB4	5.48105	2.45445	3.55144e-13	4.75989e-10		SIGLEC5	-2.56219	-1.35738	1.23581e-07	2.11856e-05
MX2	5.35444	2.42073	4.86363e-06	0.000508543		HERC2P2	-2.55748	-1.35472	0.000751991	0.0333934
OASL	5.26298	2.39588	1.59301e-05	0.0014207		SPNS3	-2.49078	-1.3166	1.88878e-05	0.00163802
ETV7	5.24234	2.39021	0.000243044	0.0137026		COL23A1	-2.46953	-1.30424	2.35983e-05	0.00197676
ADAM12	5.19007	2.37575	4.55383e-07	6.2745e-05		CA8	-2.45828	-1.29765	0.000155079	0.00944765
CYP27A1	5.14213	2.36237	8.53982e-05	0.00596695		C16orf74	-2.44757	-1.29135	0.00071376	0.0320822
IGLON5	5.04487	2.33482	1.76099e-07	2.91712e-05		NR1I2	-2.34546	-1.22987	0.000127302	0.00819568
SLAMF7	4.93919	2.30428	1.77597e-12	1.87023e-09		MYLK	-2.33817	-1.22538	7.11157e-05	0.0052016
PRKG1	4.80276	2.26386	1.33919e-10	7.05134e-08		PLPPR3	-2.23694	-1.16153	6.61481e-05	0.00490361
DDX60	4.55403	2.18714	5.18982e-10	2.1861e-07		PNMA3	-2.21553	-1.14765	0.000264892	0.0146266
A2M	4.47345	2.16139	0.000123833	0.00800732		PRRT4	-2.1933	-1.1331	0.000193766	0.0114726
PARP9	4.41313	2.1418	3.29871e-12	2.86076e-09		KCNE5	-2.18706	-1.12899	0.000274678	0.0150542
HMGB1P6	4.3938	2.13547	0.000913701	0.0374186		LHFPL6	-2.16733	-1.11592	2.54172e-06	0.00028605
SLC22A18AS	4.32159	2.11156	0.000129408	0.00825915		RP11-108M9.4	-2.15784	-1.10959	0.000908338	0.0374186
IFITM1	4.23022	2.08073	1.33295e-11	9.95617e-09		GLIDR	-2.11099	-1.07792	0.000543572	0.0260371
SLCO5A1	4.09538	2.034	0.000357795	0.0186722		NANOS1	-2.08005	-1.05662	0.000708162	0.0319498
LAMP5	4.08547	2.0305	6.31651e-07	8.46585e-05		KRT86	-2.06265	-1.0445	0.00115154	0.0449131
RP11-365H23.1	3.90575	1.9656	0.000543948	0.0260371		DZIP1L	-2.0593	-1.04215	0.000308781	0.0164861
FGFBP2	3.86708	1.95124	0.00028227	0.0152996		NLRP12	-2.05631	-1.04006	0.000148121	0.00914323
IFIT5	3.77571	1.91675	3.49622e-06	0.000381813		SLC1A3	-2.04995	-1.03559	0.000119633	0.00780418
HMGB1P5	3.7748	1.9164	2.127e-08	5.40661e-06		CCR2	-2.0496	-1.03534	0.000103856	0.00705601
ODF3B	3.48458	1.80099	2.01109e-06	0.000237196		ANGPTL6	-2.02482	-1.01779	1.43516e-05	0.00130609
BICDL1	3.36916	1.75239	2.28069e-05	0.00192138		MS4A3	-2.01937	-1.0139	5.93225e-08	1.10708e-05
SMAD6	3.31147	1.72747	2.13619e-07	3.42325e-05		SLC2A5	-2.00493	-1.00355	0.000130541	0.00825996
ASIC4	3.30189	1.72329	1.01076e-05	0.000949144		HEXIM2	-2.00116	-1.00083	0.000891552	0.0371304
IFI35	3.27261	1.71044	2.53695e-09	8.13093e-07
PAX5	3.21725	1.68583	8.11306e-05	0.00575052
NR5A2	3.19738	1.67689	8.76669e-05	0.00606795
PTPRS	3.17549	1.66698	8.16945e-05	0.00575131
JCHAIN	3.1357	1.64879	4.22628e-08	8.19842e-06
SAMD9L	3.12744	1.64498	1.01535e-08	2.84946e-06
KCNQ3	3.12666	1.64462	0.000243511	0.0137026
HERC6	3.10836	1.63615	2.50252e-07	3.80358e-05
TYMP	3.09893	1.63177	1.34079e-08	3.52987e-06
HES1	3.08756	1.62647	2.84391e-07	4.27835e-05
GPR157	3.08386	1.62474	0.000148222	0.00914323
SPIB	3.05346	1.61045	3.89358e-08	7.75716e-06
IL4I1	3.02178	1.5954	0.00011406	0.00757474
CD80	2.91519	1.54359	6.61885e-05	0.00490361
CRLF2	2.8974	1.53476	1.21685e-05	0.0011283
STAT1	2.87731	1.52472	3.8687e-10	1.67754e-07
ISG20	2.86031	1.51617	4.65526e-05	0.00361224
ZNF366	2.81253	1.49187	5.43336e-05	0.00417208
TRAF1	2.81056	1.49086	3.04584e-08	6.70221e-06
DDX60L	2.77309	1.4715	1.36803e-06	0.000168074
IFIH1	2.76543	1.4675	4.12577e-08	8.11016e-06
CMPK2	2.76351	1.4665	1.05841e-14	2.60069e-11
SLFN5	2.749	1.45891	0.000950578	0.038501
IFIT2	2.70942	1.43798	8.46422e-06	0.000820973
PARP12	2.69178	1.42856	3.20587e-10	1.477e-07
NR4A3	2.63947	1.40025	0.000424866	0.0215993
CCL2	2.63818	1.39954	3.30123e-06	0.000363209
SLC15A3	2.62281	1.39111	0.00056889	0.026796
PPM1J	2.61417	1.38635	0.000190149	0.0113155
GBP1	2.5963	1.37646	5.00115e-06	0.000515608
HEPH	2.58723	1.37141	0.000450921	0.0225354
HCP5	2.5862	1.37083	0.000945663	0.038501
LGMN	2.57019	1.36187	0.000541205	0.0260371
EIF2AK2	2.50515	1.3249	7.70225e-10	2.98827e-07
SCAMP5	2.50086	1.32242	6.5538e-05	0.00490361
HERC5	2.49778	1.32064	5.22209e-07	7.06323e-05
EPHB2	2.45031	1.29296	0.00041635	0.0212396
ESPNL	2.44466	1.28964	0.00104746	0.0412905
TMEM108	2.43929	1.28646	0.000739937	0.0330572
BST2	2.42429	1.27756	1.48376e-07	2.51437e-05
SAMD9	2.40196	1.26421	1.655e-07	2.77269e-05
PARP10	2.39493	1.25999	1.84108e-10	9.35966e-08
DTX3L	2.35859	1.23792	7.97652e-09	2.35196e-06
DHX58	2.32543	1.2175	0.00102882	0.0407741
RNF213	2.31521	1.21114	3.01552e-10	1.43412e-07
LY6E	2.30563	1.20516	2.58655e-08	6.05293e-06
TNFRSF11A	2.29847	1.20068	0.00097205	0.0392628
RAB27B	2.25311	1.17192	4.43731e-07	6.17163e-05
RTP4	2.23612	1.161	0.000281611	0.0152996
COL6A2	2.18153	1.12534	0.000826302	0.0353107
PIEZO2	2.16789	1.11629	1.72443e-06	0.000206693
ESR2	2.16085	1.1116	3.4887e-10	1.5586e-07
RP11-424C20.2	2.14009	1.09767	1.21354e-06	0.000151621
SHFL	2.13465	1.094	2.27375e-08	5.40676e-06
SP110	2.12762	1.08924	6.74749e-08	1.24348e-05
PLSCR1	2.0988	1.06957	3.93175e-06	0.000420042
ITGB7	2.08416	1.05947	6.23804e-05	0.00469221
CXCR3	2.0826	1.05838	0.000801192	0.0348437
KIF5A	2.07615	1.05391	2.95422e-05	0.00241155
HLA-C	2.05782	1.04112	3.65901e-05	0.0029478

## Sheet: DEG SCD_AAVS1 vs HD_AAVS1
Differentially expressed genes in AAVS1 SCD vs AAVS1 HD HSPCs
Upregulated						Downregulated
GeneSymbol	FC	logFC	PValue	FDR		GeneSymbol	FC	logFC	PValue	FDR
MTND1P23	1264.4	10.3042	3.84535e-05	0.00492974		CTAG2	-2853.01	-11.4783	0.000580375	0.0385426
RP4-765C7.2	967.804	9.91857	6.73637e-05	0.00752381		GATD3B	-509.146	-8.99194	3.21733e-29	2.37165e-25
AP000350.5	914.942	9.83754	1.36852e-30	2.0176e-26		RP11-515I12.1	-150.929	-7.23773	2.44897e-10	3.28229e-07
RP11-114H7.3	616.179	9.26721	3.01401e-27	1.48118e-23		ACKR1	-44.9845	-5.49135	7.74862e-12	1.42797e-08
RPS14P8	481.628	8.91178	0.000152087	0.0148492		CTC-510F12.4	-18.7374	-4.22785	5.67514e-09	4.33313e-06
RP11-343H5.4	255.385	7.99653	2.16872e-05	0.00347888		BICC1	-10.2633	-3.35942	3.9107e-08	2.05912e-05
ZBTB8OSP2	57.3901	5.84273	9.90882e-16	3.65214e-12		DLK1	-10.14	-3.34199	9.76436e-08	4.11303e-05
LDHC	37.2068	5.2175	0.000683762	0.043559		PF4	-9.82879	-3.29701	0.000209991	0.018763
TFPI2	24.6337	4.62256	1.37473e-06	0.000343519		FCER2	-9.28142	-3.21434	6.92121e-06	0.00137891
CTB-114C7.4	23.2112	4.53675	0.00014006	0.0139521		BPI	-8.49006	-3.08578	0.00017499	0.0166158
CXCL13	19.3214	4.27213	4.72303e-09	3.86842e-06		BRSK2	-5.58741	-2.48218	0.00019774	0.0178852
CCL22	17.4907	4.12852	3.05628e-06	0.000704042		SOX18	-5.43597	-2.44254	2.50327e-05	0.00358307
LAD1	14.955	3.90255	1.57151e-07	6.26183e-05		IRGM	-4.77866	-2.2566	3.52331e-06	0.000799141
NOS1	12.5508	3.64971	0.00054259	0.0373804		F13A1	-4.74538	-2.24652	1.6629e-07	6.45161e-05
GJB2	9.67923	3.27489	5.25955e-08	2.67384e-05		RPSAP58	-4.49279	-2.16761	1.21674e-07	4.98288e-05
NRP2	9.66271	3.27243	1.14956e-09	1.41233e-06		IL5RA	-3.93277	-1.97554	0.000579252	0.0385426
NPTX1	8.24824	3.04409	3.87374e-07	0.000126873		TUB	-3.91876	-1.9704	0.000106766	0.0113241
ADAM19	7.60715	2.92736	8.91371e-13	2.19025e-09		STOX2	-3.71268	-1.89246	2.34898e-05	0.00349893
TRBV20-1	7.40205	2.88793	0.000126673	0.0131517		RNASE3	-3.59748	-1.84699	0.000529068	0.0371431
CD5	7.25049	2.85808	7.12619e-07	0.000206003		KB-226F1.2	-3.41796	-1.77314	6.62164e-05	0.00745212
IRF4	6.82578	2.77099	1.79508e-08	1.1027e-05		CRHBP	-3.39096	-1.76169	5.21893e-06	0.00109918
NAPSB	6.78929	2.76326	4.54068e-11	7.43813e-08		FLVCR1-DT	-3.29458	-1.72009	5.8635e-08	2.88152e-05
LAMP3	6.51511	2.70379	2.48847e-09	2.4943e-06		CH507-9B2.5	-3.27637	-1.7121	0.00025225	0.0220055
PHLDB2	6.23185	2.63966	0.000427787	0.0324081		GPM6B	-3.26445	-1.70684	0.000100059	0.0106897
NR5A2	5.222	2.3846	6.4684e-08	3.07625e-05		F8A1	-3.1125	-1.63808	1.79057e-07	6.7688e-05
DPYSL4	5.12353	2.35714	0.000685456	0.043559		CXCL10	-3.07023	-1.61835	0.000185022	0.0171558
SYNPO	4.98109	2.31646	2.53841e-05	0.00359844		C22orf15	-3.03088	-1.59974	0.000197648	0.0178852
CCR7	4.81418	2.26729	2.60998e-09	2.4943e-06		OLIG1	-2.92111	-1.54652	1.94263e-05	0.00318225
TMEM176A	4.68219	2.22718	0.000407369	0.0314442		TPD52L1	-2.88632	-1.52923	0.000558244	0.038078
SLC22A18AS	4.57925	2.19511	6.5364e-05	0.00741279		CYYR1	-2.81884	-1.4951	3.9586e-07	0.000126873
PPM1J	4.56402	2.1903	6.63471e-09	4.65788e-06		RP3-470L22.2	-2.81556	-1.49342	1.85013e-05	0.00309652
WFDC21P	4.54791	2.18521	0.000392061	0.0307455		SPINK2	-2.79893	-1.48488	5.03251e-06	0.00107528
ADAM12	4.52982	2.17946	4.66841e-06	0.00101215		SERPINB10	-2.79311	-1.48187	0.000279243	0.0236603
A2M	4.27056	2.09443	0.000192392	0.0176176		RP11-108M9.4	-2.78465	-1.47749	1.41501e-05	0.00251344
IGLON5	4.20491	2.07207	2.26248e-06	0.000537997		TMEM236	-2.75466	-1.46188	0.000343523	0.0275248
SLAMF7	4.18244	2.06434	2.02328e-10	2.98292e-07		CH17-84K15.2	-2.68901	-1.42707	9.63594e-07	0.000252832
LAMP5	4.09468	2.03375	7.05872e-07	0.000206003		SLC1A3	-2.6804	-1.42245	2.05761e-07	7.39888e-05
HMGB1P5	4.04217	2.01513	4.57229e-09	3.86842e-06		MPO	-2.61014	-1.38413	7.93953e-08	3.54705e-05
PRKG1	3.82906	1.93699	2.78386e-08	1.6417e-05		SLC2A14	-2.60629	-1.382	4.18963e-05	0.00523456
SMAD6	3.76961	1.91442	1.10176e-08	7.38332e-06		CLCF1	-2.60274	-1.38003	6.09614e-05	0.00707681
ASIC4	3.73178	1.89986	1.21565e-06	0.000309005		TRGJP2	-2.59659	-1.37662	0.000264411	0.022533
PAX5	3.52146	1.81617	1.26994e-05	0.00231145		DZIP1L	-2.55954	-1.35588	4.27243e-06	0.000940126
KCNQ3	3.23089	1.69193	0.000136217	0.0136615		TCN1	-2.54006	-1.34486	2.17091e-05	0.00347888
HEPH	3.17285	1.66578	2.48809e-05	0.00358307		TRGC2	-2.48142	-1.31117	8.8586e-06	0.00167439
PTPRS	3.13201	1.64709	9.79707e-05	0.0105429		SIGLEC5	-2.47017	-1.30461	3.51311e-07	0.000117713
LGMN	3.12971	1.64603	3.41054e-05	0.0045969		SPP1	-2.46772	-1.30318	3.46101e-05	0.0045969
ALG1L2	3.09196	1.62852	0.000650421	0.0418741		AC004947.2	-2.45171	-1.29379	0.00051204	0.0362933
SPIB	3.04528	1.60658	2.95177e-08	1.67377e-05		HNMT	-2.28771	-1.19391	0.000399757	0.0311831
SMPD3	2.98395	1.57722	3.44254e-05	0.0045969		SLC2A5	-2.27296	-1.18457	7.17822e-06	0.00141105
GPR82	2.93601	1.55386	0.000489327	0.0350201		LINC01341	-2.26971	-1.18251	0.000258512	0.0221662
IGFBP4	2.9251	1.54849	0.000599131	0.039433		AZU1	-2.23229	-1.15852	6.71166e-06	0.00135548
ZNF366	2.84276	1.50729	4.4027e-05	0.00540909		EMP1	-2.21492	-1.14726	7.92228e-06	0.00151686
BICDL1	2.83561	1.50366	0.000233501	0.0204911		SPNS3	-2.17548	-1.12133	0.000258603	0.0221662
GPR157	2.83034	1.50098	0.000442813	0.032642		CCR2	-2.16819	-1.11649	3.25256e-05	0.00448154
ESPNL	2.81606	1.49368	0.00014625	0.0143744		MFAP4	-2.16389	-1.11362	2.22807e-05	0.00348627
JCHAIN	2.79886	1.48484	6.84987e-07	0.000206003		NLRP12	-2.14568	-1.10143	6.47201e-05	0.00739665
VSTM4	2.78281	1.47654	0.00042865	0.0324081		MYLK	-2.11475	-1.08049	0.000435635	0.0324372
IL4I1	2.74226	1.45536	0.000407197	0.0314442		MNDA	-2.07805	-1.05523	2.27011e-05	0.00348627
SLC15A3	2.73895	1.45362	0.000330783	0.027093		PLPPR3	-2.02527	-1.01812	0.000466409	0.0337072
LILRB4	2.65263	1.40742	1.69249e-05	0.00290145
COL6A2	2.63141	1.39584	3.70669e-05	0.00483609
MYCL	2.57712	1.36576	0.000131717	0.0134375
TRAF1	2.49982	1.32183	7.67737e-07	0.000213561
AOC1	2.42219	1.27631	0.00058493	0.0386709
SCAMP5	2.40138	1.26387	0.000133072	0.0134375
RSAD2	2.35807	1.23761	4.85055e-05	0.00586161
ITGB7	2.30516	1.20487	5.61063e-06	0.00114885
RAB27B	2.27046	1.18298	3.46845e-07	0.000117713
PIEZO2	2.25023	1.17007	5.47158e-07	0.000171633
STXBP5-AS1	2.25011	1.16999	0.000656003	0.0420498
LINC01094	2.16195	1.11233	0.000312118	0.0261452
ESR2	2.07372	1.05222	2.70697e-09	2.4943e-06
NUTM2A	2.04783	1.0341	0.000320271	0.0265886
ARG2	2.04299	1.03069	7.52706e-07	0.000213407
CLIP3	2.02328	1.01669	0.000340286	0.0274144
AQP10	2.0118	1.00849	0.000442563	0.032642

## Sheet: Hallmark_UPREGULATED genes
Hallmark gene set enrichment for up-regulated genes in SCD vs HD HSPCs
				UP genes_SCD UT vs HD UT								UP genes_SCD 196 vs HD 196								UP genes_SCD 197 vs HD 197								UP genes_SCD AAVS1 vs HD AAVS1
Category	ID	Name	Source	p-value	q-value Bonferroni	q-value FDR B&H	q-value FDR B&Y	-log10(qvalue)	Hit Count in Query List	Hit Count in Genome	Hit in Query List	p-value	q-value Bonferroni	q-value FDR B&H	q-value FDR B&Y	-log10(qvalue)	Hit Count in Query List	Hit Count in Genome	Hit in Query List	p-value	q-value Bonferroni	q-value FDR B&H	q-value FDR B&Y	-log10(qvalue)	Hit Count in Query List	Hit Count in Genome	Hit in Query List	p-value	q-value Bonferroni	q-value FDR B&H	q-value FDR B&Y	-log10(qvalue)	Hit Count in Query List	Hit Count in Genome	Hit in Query List
Coexpression	M5930	HALLMARK_EPITHELIAL_MESENCHYMAL_TRANSITION	H: Hallmark	0.002018	0.02826	0.02826	0.09188	1.03678	3	200	COL6A2,IGFBP4,TFPI2									0.00138	0.03725	0.009313	0.03624	1.44081	4	200	COL6A2,IGFBP4,TFPI2,ADAM12	0.001933	0.05218	0.02609	0.1015	0.993534	4	200	COL6A2,IGFBP4,TFPI2,ADAM12
Coexpression	M5911	HALLMARK_INTERFERON_ALPHA_RESPONSE	H: Hallmark									1.247e-53	3.991e-52	3.991e-52	1.62e-51	50.7905	33	97	USP18,SAMD9,DHX58,EPSTI1,HLA-C,DDX60,IFI44,CMPK2,IFITM1,OAS1,IRF7,ISG20,IFI35,SP110,IFIT2,RTP4,IFIT3,IFIH1,RSAD2,SAMD9L,ISG15,BST2,OASL,HELZ2,LAMP3,PARP9,IFI44L,LY6E,HERC6,EIF2AK2,PLSCR1,MX1,PARP12
Coexpression	M5913	HALLMARK_INTERFERON_GAMMA_RESPONSE	H: Hallmark									8.09e-53	2.589e-51	1.294e-51	5.253e-51	50.2796	39	200	USP18,DHX58,EPSTI1,IDO1,DDX60,IFI44,CMPK2,RNF213,OAS2,OAS3,IRF4,IRF7,ISG20,IFI35,SP110,IFIT2,IFIT1,RTP4,IFIT3,ITGB7,STAT1,IFIH1,RSAD2,SAMD9L,ISG15,BST2,OASL,HELZ2,CCL2,XAF1,IFI44L,LY6E,SLAMF7,HERC6,EIF2AK2,PLSCR1,MX1,MX2,PARP12	0.01243	0.3357	0.02797	0.1089	0.962972	3	200	IRF4,SLAMF7,ITGB7	0.001933	0.05218	0.02609	0.1015	0.993534	4	200	RSAD2,IRF4,SLAMF7,ITGB7
Coexpression	M5932	HALLMARK_INFLAMMATORY_RESPONSE	H: Hallmark									3.099e-09	9.916e-08	3.305e-08	1.341e-07	6.87257	11	200	IFITM1,IRF7,RTP4,BST2,LAMP3,CCL2,CCR7,CCL17,LY6E,CCL22,EIF2AK2	0.00138	0.03725	0.009313	0.03624	1.44081	4	200	LAMP3,CCR7,CCL17,CCL22
Coexpression	M5950	HALLMARK_ALLOGRAFT_REJECTION	H: Hallmark									5.17e-06	0.0001654	4.136e-05	0.0001679	3.77495	8	200	CXCR3,CXCL13,IRF4,IRF7,STAT1,CD80,CCL2,CCL22	0.01243	0.3357	0.02797	0.1089	0.962972	3	200	CXCL13,IRF4,CCL22
Coexpression	M5890	HALLMARK_TNFA_SIGNALING_VIA_NFKB	H: Hallmark									4.811e-05	0.00154	0.0003079	0.00125	2.90309	7	200	TRAF1,NR4A3,IFIT2,IFIH1,CD80,CCL2,HES1	0.01243	0.3357	0.02797	0.1089	0.962972	3	200	TRAF1,HES1,KYNU
Coexpression	M5956	HALLMARK_KRAS_SIGNALING_DN	H: Hallmark									0.000388	0.01242	0.002069	0.008399	2.07577	6	200	SYNPO,RSAD2,CD80,IFI44L,NOS1,MX1
Coexpression	M5897	HALLMARK_IL6_JAK_STAT3_SIGNALING	H: Hallmark									0.0007851	0.02512	0.003589	0.01457	1.83654	4	87	A2M,CXCL13,CRLF2,STAT1	0.001216	0.03282	0.009313	0.03624	1.44081	3	87	A2M,CXCL13,CRLF2
Coexpression	M5947	HALLMARK_IL2_STAT5_SIGNALING	H: Hallmark																	0.001355	0.03657	0.009313	0.03624	1.44081	4	199	TRAF1,ADAM19,IRF4,TLR7
Coexpression	M5946	HALLMARK_COAGULATION	H: Hallmark																	0.004506	0.1217	0.02433	0.09468	1.02374	3	138	A2M,LGMN,TFPI2
Coexpression	M5934	HALLMARK_XENOBIOTIC_METABOLISM	H: Hallmark																	0.01243	0.3357	0.02797	0.1089	0.962972	3	200	IGFBP4,CYP27A1,KYNU
Coexpression	M5906	HALLMARK_ESTROGEN_RESPONSE_EARLY	H: Hallmark																	0.01243	0.3357	0.02797	0.1089	0.962972	3	200	IGFBP4,LAD1,HES1
Coexpression	M5921	HALLMARK_COMPLEMENT	H: Hallmark																	0.01243	0.3357	0.02797	0.1089	0.962972	3	200	LGMN,TFPI2,KYNU
Coexpression	M5909	HALLMARK_MYOGENESIS	H: Hallmark																	0.01243	0.3357	0.02797	0.1089	0.962972	3	200	COL6A2,ADAM12,NOS1
Coexpression	M5892	HALLMARK_CHOLESTEROL_HOMEOSTASIS	H: Hallmark																	0.01375	0.3712	0.02855	0.1111	0.954286	2	74	LGMN,CXCL16
