# Supplementary material for: Safety and efficacy studies of CRISPR-Cas9 treatment of sickle cell disease highlights disease-specific responses
Source: Mol Ther. 2024 Jul 22;32(12):4337–52. doi: 10.1016/j.ymthe.2024.07.015 (PMC11638826; doi:10.1016/j.ymthe.2024.07.015)
Supplement: Data S4. Table S4 [file mmc5.xlsx]

## Sheet: DEGs HD_197_vs HD_UT
Differentially expressed genes in HD HSPCs treated with sgRNA -197 vs HD UT HSPCs
Upregulated						Downregulated
GeneSymbol	FC	logFC	PValue	FDR		GeneSymbol	FC	logFC	PValue	FDR
EBI3	82.2818	6.3625	2.25869e-10	1.28076e-07		ATP1B2	-3.873	-1.95345	4.74597e-07	3.48109e-05
ADAMDEC1	82.2746	6.36238	2.73339e-10	1.3896e-07		BPI	-3.7455	-1.90516	3.4403e-07	2.77526e-05
TSPAN11	47.8502	5.58045	4.23549e-10	1.95137e-07		CES1	-3.62766	-1.85904	0.00544197	0.0297262
IDO1	46.4271	5.5369	1.66029e-05	0.000492509		RP1-80N2.5	-3.6134	-1.85336	0.000263418	0.00347726
CD70	40.6319	5.34454	1.13844e-10	7.62907e-08		KRT13	-3.48855	-1.80263	0.00148847	0.0117637
GDF15	24.1011	4.59103	8.60532e-10	3.17739e-07		HBB	-3.40001	-1.76554	1.67013e-08	2.93501e-06
SPATA18	23.4	4.54844	1.40751e-08	2.56185e-06		HBA2	-3.31368	-1.72843	4.37786e-06	0.000192092
CYP27A1	20.6624	4.36894	1.49594e-05	0.000452867		EPX	-3.16641	-1.66285	2.13591e-06	0.000111271
NT5E	20.4528	4.35423	6.40941e-06	0.000249984		TMEM72	-3.08129	-1.62354	0.00689704	0.0350994
APOBEC3H	20.2692	4.34121	4.08825e-13	5.42636e-09		UGT3A2	-3.00276	-1.58629	4.0346e-05	0.000929408
FLT1	19.5452	4.28874	6.88114e-09	1.51416e-06		DYSF	-2.94431	-1.55793	1.60856e-07	1.59419e-05
CXCL10	19.2986	4.27042	1.2425e-07	1.36703e-05		MFAP4	-2.89593	-1.53402	2.14015e-08	3.37121e-06
RP4-794I6.4	16.5914	4.05236	7.85407e-10	3.12953e-07		PRTN3	-2.86184	-1.51695	9.22078e-11	6.51636e-08
LAD1	16.5492	4.04869	0.0011162	0.00966713		TLCD4	-2.73484	-1.45146	0.000114517	0.00194619
MIR34AHG	15.9853	3.99867	2.48847e-10	1.3588e-07		SLPI	-2.72244	-1.4449	5.05962e-05	0.00109375
C3	15.1	3.91648	8.80257e-12	1.85395e-08		KIF26A	-2.63754	-1.39919	8.18714e-07	5.46167e-05
TNFRSF9	15.0756	3.91415	2.02794e-10	1.19592e-07		HBA1	-2.62764	-1.39377	9.43163e-07	6.04567e-05
PURPL	14.4815	3.85614	1.28703e-05	0.000410985		ACSBG1	-2.61501	-1.38682	7.02699e-06	0.000269789
CELA2B	13.8281	3.78953	6.68298e-08	8.95701e-06		CEACAM6	-2.59661	-1.37663	7.99212e-06	0.000288088
DUX4L50	13.5591	3.76119	7.20758e-07	4.9195e-05		HBD	-2.58346	-1.36931	3.3628e-06	0.00015493
CXCL8	13.23	3.72575	3.13461e-11	3.0809e-08		DES	-2.5693	-1.36138	4.00107e-07	3.08836e-05
LNCTAM34A	13.1662	3.71876	4.48817e-07	3.30845e-05		GYPB	-2.48246	-1.31177	0.00100633	0.0089939
CELA2A	12.8014	3.67823	5.37286e-06	0.000223739		IGLL1	-2.45515	-1.29581	4.43673e-08	6.35055e-06
MUC5AC	12.5935	3.6546	1.31155e-08	2.44761e-06		LTBP2	-2.44732	-1.2912	0.00031196	0.00394784
MMP9	12.281	3.61836	1.15314e-08	2.26677e-06		PNMT	-2.3958	-1.26051	0.000112476	0.00192593
EPHA2	12.2763	3.61781	2.27972e-07	2.07582e-05		TUBB2B	-2.34966	-1.23245	0.00520579	0.0287241
CD177	11.6017	3.53627	1.10125e-05	0.000364849		A4GALT	-2.34193	-1.2277	5.81055e-07	4.1384e-05
KITLG	11.3458	3.50408	4.47831e-09	1.13834e-06		CABP7	-2.33347	-1.22248	0.00376746	0.0228823
CDKN1A	10.7433	3.42536	1.10419e-12	5.42636e-09		PID1	-2.31546	-1.2113	0.00101792	0.00906116
CCL22	10.3548	3.37222	3.93151e-06	0.000175643		CDH1	-2.28314	-1.19102	7.09465e-06	0.000269881
EDA2R	10.1886	3.34889	3.0662e-11	3.0809e-08		ELFN1	-2.27428	-1.18541	0.000149156	0.00236961
CD207	10.1779	3.34737	1.88674e-05	0.000542643		PRG3	-2.23068	-1.15748	0.00291567	0.0190044
EBF4	9.97285	3.31801	5.33282e-10	2.3124e-07		GYPE	-2.21331	-1.1462	1.34183e-05	0.000423603
IGKC	8.34977	3.06174	4.75173e-08	6.67188e-06		CEBPE	-2.19551	-1.13455	1.18191e-06	7.05463e-05
COL6A2	8.06655	3.01195	1.0963e-09	3.67336e-07		COL18A1	-2.1698	-1.11756	6.34942e-09	1.44858e-06
TMEM176A	8.05449	3.00979	1.86636e-05	0.00053847		SLC47A1	-2.14392	-1.10025	0.00148155	0.0117494
SCN4B	7.77043	2.958	2.65828e-08	3.99908e-06		PKLR	-2.13796	-1.09623	3.00361e-05	0.000759557
BGLT3	7.55877	2.91815	7.73536e-07	5.2313e-05		FAM178B	-2.11721	-1.08217	0.0015885	0.0123195
PGF	7.52462	2.91162	2.26048e-09	6.70998e-07		ADD2	-2.11067	-1.0777	2.37026e-08	3.6784e-06
DUOX2	7.51879	2.9105	1.48423e-05	0.000452108		KCNH1	-2.08963	-1.06325	0.000699771	0.00698492
CEACAM1	7.37708	2.88305	1.61116e-07	1.59419e-05		VCAN	-2.08319	-1.0588	1.99367e-05	0.000564159
CCL3	7.35357	2.87845	1.33593e-07	1.44816e-05		MIR1-1HG-AS1	-2.06281	-1.04461	5.84601e-06	0.000233788
CCL4L2	7.33368	2.87454	0.00508212	0.0282952		ESPN	-2.05115	-1.03643	0.000272576	0.00357208
INHBA	7.30337	2.86856	4.84676e-05	0.00106175		GAL	-2.03795	-1.02712	5.62258e-07	4.02396e-05
MIR3142HG	7.16713	2.8414	5.08567e-12	1.24963e-08		MZB1	-2.03374	-1.02414	7.96029e-06	0.000287733
TMEM176B	6.8502	2.77615	1.86335e-06	0.000101746
NCCRP1	6.68821	2.74162	0.000544232	0.00579712
SDC1	6.65134	2.73365	1.20328e-07	1.33384e-05
TTC29	6.64358	2.73196	2.7399e-05	0.000711168
NECTIN4	6.5832	2.71879	2.82734e-06	0.000135336
CTD-2643I7.4	6.52756	2.70654	1.66509e-07	1.62572e-05
ACTA2	6.50634	2.70185	2.90629e-12	8.56947e-09
TVP23A	6.47335	2.69451	8.57252e-08	1.07022e-05
CD22	6.47144	2.69409	6.97177e-11	5.71027e-08
IL32	6.30091	2.65556	4.07347e-07	3.09548e-05
NRP2	6.06203	2.5998	2.52432e-05	0.000668475
TUBAL3	6.05879	2.59903	1.6935e-08	2.93732e-06
IL4I1	5.95644	2.57445	7.57434e-09	1.61838e-06
DMD	5.80075	2.53624	7.12747e-10	2.9189e-07
BAIAP2L1	5.79924	2.53586	2.42531e-07	2.18026e-05
RP11-365H23.1	5.68622	2.50747	2.0484e-06	0.000108513
CSPG4	5.5571	2.47433	5.54761e-08	7.64377e-06
BIRC3	5.53495	2.46857	9.70057e-09	1.93264e-06
RRAD	5.51994	2.46465	6.61293e-06	0.000255221
RP11-234B24.4	5.458	2.44837	5.85144e-06	0.000233788
CHI3L2	5.43751	2.44295	2.79437e-05	0.000721495
NPTX1	5.39117	2.4306	1.46653e-05	0.000448571
TGFBR3	5.37214	2.4255	1.52829e-07	1.54326e-05
CCL4	5.31301	2.40953	0.00038097	0.00448256
GZMB	5.24203	2.39013	2.56234e-07	2.2486e-05
SLCO2B1	5.21546	2.38279	3.89661e-05	0.000913319
GNAO1	5.11244	2.35401	6.6798e-05	0.00132544
PHLDA3	5.11023	2.35339	6.66132e-11	5.71027e-08
LRRC4B	5.06486	2.34052	0.000141703	0.00228505
PTPRN	5.01078	2.32503	0.000302389	0.00385984
FBLN1	4.88724	2.28902	1.24879e-08	2.38187e-06
LYPD6B	4.86009	2.28098	1.99532e-06	0.000107362
WFDC21P	4.84533	2.27659	5.00098e-06	0.000213708
LINC01451	4.78308	2.25794	0.000360026	0.00433295
MAP1B	4.69134	2.23	0.000886958	0.00823518
RP13-297E16.4	4.6439	2.21534	6.95365e-05	0.00136526
PLK2	4.59159	2.19899	9.35794e-10	3.36498e-07
EGR3	4.47571	2.16212	2.44102e-05	0.000657915
HBE1	4.45543	2.15556	3.25335e-05	0.000808839
F5	4.41653	2.14291	2.13765e-08	3.37121e-06
DUSP4	4.40338	2.13861	3.82354e-10	1.8184e-07
LINC02605	4.38887	2.13385	0.000533978	0.00571892
COL6A1	4.37755	2.13012	2.96869e-11	3.0809e-08
ETV7	4.33418	2.11576	0.0032827	0.0206383
PLA2G4C	4.32131	2.11147	8.26178e-08	1.05508e-05
PLA2G7	4.27727	2.09669	0.000643362	0.00655954
IFI44L	4.21693	2.07619	2.04439e-05	0.000573956
RASGRP1	4.18783	2.0662	5.30601e-09	1.26172e-06
PTGS2	4.12564	2.04462	1.81819e-09	5.58451e-07
HLA-DQA2	4.07395	2.02643	3.78399e-05	0.000892598
FEZ1	4.05738	2.02055	6.0939e-07	4.27821e-05
TNFAIP3	4.05117	2.01834	1.01349e-12	5.42636e-09
ADGRB2	4.00844	2.00304	2.24811e-05	0.000615311
CCL2	3.99271	1.99737	1.90224e-07	1.81048e-05
TRIM36	3.94066	1.97844	6.12945e-05	0.00126034
HBG1	3.90377	1.96487	3.12504e-05	0.00078622
GHRL	3.89292	1.96085	4.8026e-09	1.20008e-06
FAM198B-AS1	3.86456	1.9503	1.91833e-08	3.14245e-06
B3GNT3	3.85475	1.94664	1.91727e-05	0.00054886
RP11-946L16.2	3.82053	1.93377	3.83171e-05	0.000900971
CALB1	3.81707	1.93247	0.000537642	0.0057355
NR4A3	3.74633	1.90548	9.68818e-08	1.17076e-05
KRT79	3.74587	1.9053	0.000129065	0.00211659
LAMP3	3.74107	1.90345	2.30103e-06	0.000117384
FMOD	3.7198	1.89522	0.000110323	0.00190734
FCN1	3.70081	1.88784	8.40784e-07	5.53378e-05
RP11-467J12.4	3.69152	1.88421	9.70121e-07	6.16487e-05
RELB	3.66222	1.87272	1.93954e-12	7.14865e-09
NFKBIZ	3.6453	1.86604	1.05555e-09	3.67336e-07
CYP4F26P	3.6352	1.86203	0.000372991	0.00445264
CH17-112A12.2	3.62601	1.85838	0.00100657	0.0089939
CH25H	3.62332	1.85731	4.16095e-05	0.000950675
TRAF1	3.57812	1.8392	1.86423e-08	3.13731e-06
LOXL4	3.57708	1.83878	1.38484e-07	1.46251e-05
CXCL2	3.56998	1.83592	2.07905e-07	1.96484e-05
FAS-AS1	3.5442	1.82546	1.99614e-08	3.23397e-06
GPR82	3.54249	1.82476	0.000999099	0.00897875
TNFAIP6	3.54086	1.8241	5.5978e-06	0.000229528
SOWAHC	3.51407	1.81314	0.000203301	0.00292422
CYGB	3.511	1.81188	0.000502265	0.00548104
CASC15	3.50714	1.8103	1.03361e-05	0.00034791
ARHGAP24	3.4413	1.78295	0.000147566	0.0023545
SAMD4A	3.42617	1.7766	1.15594e-05	0.000378713
RP11-115D10.1	3.41402	1.77147	3.56564e-06	0.000162362
NFKB2	3.39843	1.76487	1.78057e-11	3.0809e-08
ICAM1	3.39329	1.76268	9.28193e-11	6.51636e-08
INSL3	3.39198	1.76213	0.000203504	0.00292422
CCL3L1	3.37135	1.75333	0.000495451	0.00542274
TNFSF4	3.34755	1.74311	5.07356e-09	1.24666e-06
P4HA2	3.31875	1.73064	0.000157306	0.0024606
ICOS	3.31391	1.72853	8.65208e-06	0.000304433
FXYD6	3.30508	1.72468	2.97714e-07	2.49386e-05
DRD2	3.29599	1.72071	5.70595e-05	0.00119982
TNFRSF10B	3.29188	1.71891	1.74901e-08	2.99833e-06
SETBP1	3.28675	1.71666	6.10037e-05	0.00126034
CD5	3.25917	1.7045	0.00509954	0.0283173
MDGA2	3.25898	1.70442	0.000319553	0.00399929
LINC00926	3.25768	1.70385	1.77757e-07	1.72413e-05
BTG2	3.23538	1.69393	2.74293e-11	3.0809e-08
ARFGEF3	3.22641	1.68993	0.000276474	0.00361032
POU2F2	3.21202	1.68348	4.16129e-09	1.07631e-06
RP11-347C18.3	3.21115	1.68309	7.44148e-06	0.000279177
CTSE	3.2052	1.68041	0.00458162	0.0262726
C5AR1	3.15789	1.65896	2.24956e-05	0.000615311
RP11-704M14.1	3.14709	1.65402	2.627e-05	0.000690373
HS3ST1	3.12815	1.64531	0.000125744	0.0020764
IGFL2	3.12335	1.6431	0.00248596	0.0170072
ADAMTS14	3.09396	1.62946	1.14229e-06	6.93035e-05
CRLF2	3.06713	1.61689	1.23389e-06	7.24748e-05
NRCAM	3.06146	1.61422	0.000332189	0.00411206
MS4A1	3.0611	1.61405	0.000113763	0.00193764
CSRP2	3.05753	1.61237	0.000179101	0.00266446
GJA1	3.05515	1.61125	0.000427813	0.00488177
NPTX2	3.05485	1.6111	8.3492e-05	0.00155224
TNFSF9	3.05211	1.60981	2.49528e-07	2.22609e-05
AJ006998.2	3.03903	1.60361	6.3242e-06	0.000247973
ME1	3.00618	1.58793	1.11035e-05	0.000367037
NID1	2.99463	1.58238	1.39435e-08	2.56185e-06
SEPTIN10	2.98851	1.57942	0.00360199	0.02221
KIF1A	2.98731	1.57885	0.00462096	0.026457
MS4A7	2.98247	1.57651	8.30155e-08	1.05508e-05
A2M	2.9704	1.57066	0.00086556	0.00809705
SULF2	2.96874	1.56985	2.46422e-06	0.000122995
CRHBP	2.93	1.5509	8.62074e-10	3.17739e-07
RP11-465B22.3	2.905	1.53854	0.000113544	0.00193748
BCL6B	2.89154	1.53184	8.46346e-06	0.000299225
VEPH1	2.84413	1.50798	0.000445474	0.00502538
CFAP46	2.84186	1.50683	0.00067606	0.00678499
CCR7	2.84138	1.50659	2.35645e-06	0.000118976
CCL1	2.83794	1.50484	0.000707605	0.00701561
ZC3H12A	2.83479	1.50324	2.51363e-11	3.0809e-08
CD1A	2.82868	1.50013	7.58109e-05	0.00146262
SLC4A11	2.8195	1.49544	3.50061e-06	0.000160278
SGIP1	2.81793	1.49464	4.70331e-05	0.00103959
RP11-946L16.1	2.80956	1.49034	0.000642027	0.00655498
FDXR	2.79097	1.48077	2.88387e-10	1.41723e-07
COL27A1	2.78668	1.47855	0.000187333	0.00274717
LAG3	2.78036	1.47527	0.00132491	0.010882
ZMAT3	2.77762	1.47385	2.71142e-10	1.3896e-07
GBP4	2.77571	1.47285	1.28264e-09	4.13176e-07
PTGIR	2.76294	1.46621	3.21174e-08	4.73507e-06
CD80	2.75731	1.46326	0.000319171	0.00399911
VNN1	2.75094	1.45992	2.90602e-06	0.00013748
TLR8	2.74777	1.45826	0.000607531	0.00630762
HLA-DQA1	2.74357	1.45605	2.74474e-11	3.0809e-08
WHRN	2.73872	1.4535	0.00075123	0.00730085
ANKRD18B	2.71385	1.44034	1.13536e-05	0.000374464
OPTN	2.7068	1.43659	2.39803e-11	3.0809e-08
ABCA1	2.70506	1.43566	4.47326e-06	0.000194592
COL9A2	2.69111	1.4282	5.39168e-08	7.49901e-06
SGK1	2.63425	1.39739	3.70788e-07	2.95488e-05
FOXA3	2.60875	1.38336	2.50226e-05	0.000666872
MDK	2.60614	1.38191	3.90148e-09	1.02713e-06
CXCL3	2.60359	1.3805	0.000268667	0.00353657
KIAA1217	2.60232	1.3798	0.000237707	0.00325396
ECEL1P1	2.59654	1.37659	0.00137598	0.0111769
ZG16B	2.58583	1.37063	6.85464e-07	4.74451e-05
LINC00877	2.58247	1.36875	1.409e-05	0.000436407
KLHDC7B	2.5754	1.3648	8.39612e-07	5.53378e-05
SPP1	2.57378	1.36389	7.02243e-08	9.32718e-06
ABCA6	2.56574	1.35937	0.00119797	0.0100981
PLEKHA3P1	2.55251	1.35192	0.000256397	0.00342087
DUSP15	2.55143	1.35131	1.06894e-05	0.000356547
SIGLEC14	2.54429	1.34726	3.27483e-05	0.000811442
VGF	2.54335	1.34673	0.00953284	0.0441126
HTR7	2.54288	1.34646	1.22651e-05	0.000396546
MX1	2.53689	1.34306	0.000110771	0.00190734
GDF11	2.51785	1.33219	1.6675e-10	1.02433e-07
CPM	2.51547	1.33083	1.6709e-06	9.36657e-05
CDH9	2.51037	1.3279	0.000160192	0.00248864
ARNT2	2.50333	1.32385	6.42698e-06	0.000250008
HDX	2.49342	1.31813	0.000545801	0.00580573
ERMN	2.4824	1.31174	0.000462553	0.005178
ABCC6	2.47637	1.30823	0.000137925	0.002237
LILRB1	2.47459	1.30719	0.000192947	0.00280312
GJC1	2.4719	1.30562	3.97011e-05	0.000918809
RND1	2.47118	1.3052	0.000235032	0.00322933
SLAMF7	2.47083	1.305	0.000241667	0.00328984
IRF4	2.46768	1.30316	5.84304e-05	0.00121844
TNFRSF10D	2.45908	1.29812	1.45853e-09	4.57513e-07
LIMCH1	2.45379	1.29501	0.000587756	0.00613551
MSC-AS1	2.45253	1.29427	0.000982607	0.00885487
COL5A1	2.45232	1.29415	1.34438e-07	1.44816e-05
CCDC102B	2.44213	1.28814	0.00030165	0.00385374
LYNX1	2.43783	1.2856	8.97646e-06	0.000310486
ASB2	2.43092	1.2815	3.44484e-07	2.77526e-05
LINC01218	2.43045	1.28122	0.00212474	0.0151843
RGS1	2.42288	1.27672	0.00204979	0.0147631
MTUS1	2.42159	1.27595	0.00736766	0.0368458
BCL3	2.41686	1.27314	2.32116e-09	6.70998e-07
SLFN14	2.4161	1.27268	8.03366e-07	5.38365e-05
FAS	2.41226	1.27038	4.82384e-10	2.15509e-07
OLIG1	2.40815	1.26793	1.07235e-05	0.000356877
KCNA6	2.39922	1.26257	2.94627e-05	0.000746338
AOC1	2.39291	1.25876	1.28274e-05	0.000410985
LINC00865	2.39187	1.25814	0.00276991	0.0183536
TRAC	2.38615	1.25469	4.53154e-05	0.00101072
TM4SF1	2.38456	1.25372	7.66488e-06	0.000282816
AK5	2.37501	1.24793	3.51371e-05	0.000857659
COPZ2	2.36987	1.24481	0.000212394	0.00300799
GAL3ST4	2.36769	1.24348	3.58822e-05	0.000867945
DRAXIN	2.3631	1.24068	0.000190902	0.0027866
ASTN2	2.35891	1.23812	2.24945e-06	0.000115893
RIMBP2	2.35756	1.2373	0.000320674	0.00400992
HSD17B14	2.35386	1.23503	7.06257e-06	0.000269856
LOXHD1	2.35226	1.23405	0.0012451	0.0103713
CCR5	2.34242	1.228	0.000117229	0.00197747
PRDM16	2.33943	1.22616	2.53991e-06	0.000125374
SLC15A3	2.33767	1.22507	2.03216e-05	0.000571759
ADGRE4P	2.33448	1.2231	7.05158e-05	0.00138063
CMKLR1	2.33383	1.2227	0.00104009	0.00918205
SGSH	2.32494	1.21719	6.3011e-05	0.00127606
LNCAROD	2.3208	1.21463	0.000520804	0.00561273
CCL5	2.3144	1.21064	5.24918e-05	0.00112812
RTN1	2.31174	1.20898	2.87975e-07	2.46611e-05
TP53INP1	2.31131	1.20871	5.52086e-09	1.29197e-06
LTF	2.31036	1.20811	0.00485254	0.0273992
TAMALIN	2.30971	1.20771	7.92877e-07	5.33762e-05
CD14	2.30925	1.20743	0.00051076	0.00554094
GBP5	2.30918	1.20738	2.14945e-08	3.37121e-06
CNTNAP1	2.3083	1.20683	0.00125364	0.0104303
NFE2L3	2.30368	1.20394	1.28916e-09	4.13176e-07
TBC1D9	2.29908	1.20106	2.77627e-06	0.000133324
ITGB2-AS1	2.29671	1.19957	1.3773e-07	1.46251e-05
CD38	2.28828	1.19426	1.39779e-10	8.95982e-08
SYNPO	2.27236	1.18419	0.00784338	0.038545
LPL	2.27115	1.18343	0.00476152	0.0270621
KCNQ3	2.27016	1.1828	0.00698397	0.0354195
INKA2	2.26364	1.17864	2.49362e-09	6.93651e-07
TIGAR	2.25578	1.17362	1.06489e-05	0.000356001
RP11-301G19.1	2.2543	1.17268	8.63619e-05	0.00157969
OLFML2B	2.25126	1.17073	0.000354885	0.00429915
SIGLEC5	2.24351	1.16575	1.71207e-05	0.00050482
IER3	2.22923	1.15655	9.65918e-08	1.17076e-05
GEM	2.22488	1.15373	0.00586211	0.0311891
CA1	2.22371	1.15297	2.91103e-05	0.000739953
B4GALNT1	2.22362	1.15291	0.000274346	0.00359209
NOTCH3	2.22083	1.1511	5.94147e-05	0.00123722
RP11-443B7.1	2.21097	1.14468	3.4451e-05	0.000843706
SYTL2	2.20411	1.1402	2.46942e-06	0.000122995
PTCH1	2.20188	1.13873	0.000818396	0.0077827
RP11-807C20.3	2.20048	1.13782	0.000179492	0.00266664
MAFB	2.19982	1.13738	0.00490442	0.0275766
TCEAL2	2.19688	1.13546	0.00790957	0.0387798
MSC	2.19464	1.13399	2.13954e-05	0.000594036
PAPPA	2.19405	1.1336	0.00120167	0.010109
RP11-996F15.2	2.19356	1.13328	1.07768e-07	1.24736e-05
PRKG1	2.19278	1.13276	0.00412686	0.0243661
NPTXR	2.18957	1.13065	6.57257e-05	0.00132016
RP11-568N6.1	2.1887	1.13007	0.000136599	0.00221794
PLXNB2	2.18637	1.12854	1.46895e-08	2.64106e-06
FLG-AS1	2.18479	1.12749	0.00688903	0.0350708
PREX2	2.17815	1.12311	1.86322e-05	0.00053847
DEPP1	2.17451	1.12069	0.000866593	0.00810157
SNX7	2.16946	1.11733	0.00600913	0.0317422
SEZ6L2	2.16672	1.11551	9.32429e-05	0.00168259
ANTXR1	2.16589	1.11496	0.000177756	0.00264994
ZNF578	2.15861	1.1101	0.00762146	0.0377691
AF127936.3	2.15407	1.10706	0.00249169	0.0170306
MDM2	2.15177	1.10552	6.66926e-11	5.71027e-08
SERPINE1	2.14518	1.1011	0.000358282	0.00432748
RASGRF1	2.14201	1.09897	6.59393e-05	0.00132214
PROCR	2.13622	1.09506	5.51414e-06	0.000228229
AC074289.1	2.13516	1.09434	0.00911981	0.0427586
ANK3	2.13058	1.09125	0.00120367	0.010109
CD69	2.12843	1.08979	2.60025e-08	3.95212e-06
GSAP	2.1279	1.08943	1.3888e-07	1.46251e-05
LINC02694	2.12084	1.08464	0.000183267	0.0027019
SULT1C4	2.12022	1.08421	3.74035e-06	0.000168122
DDR1	2.11875	1.08321	0.00025305	0.00338847
XIRP2	2.11307	1.07934	0.00421131	0.024736
TRPC1	2.11243	1.0789	0.000219347	0.00308867
JAM2	2.1124	1.07888	0.000500186	0.0054624
ATP9A	2.11017	1.07736	8.61281e-08	1.07022e-05
ZNF415	2.10616	1.07462	0.00325272	0.020511
FLNC	2.10553	1.07418	0.00300359	0.0193879
SRGAP1	2.1012	1.07121	0.000449955	0.00506775
ITGA3	2.0993	1.06991	0.00260005	0.0175355
GPNMB	2.09701	1.06833	0.000992752	0.00892992
MYO6	2.09571	1.06744	0.000544598	0.00579712
FMN1	2.09241	1.06517	0.000550594	0.00584445
TCF7	2.0917	1.06468	2.10208e-05	0.000584736
HLA-DOA	2.08755	1.06181	1.1752e-08	2.27973e-06
PPP1R16B	2.08588	1.06066	2.61969e-07	2.28533e-05
GPR84	2.07971	1.05638	4.3637e-05	0.000979208
CEP170B	2.07928	1.05609	6.28427e-06	0.000247064
MARCKS	2.07845	1.05551	3.31482e-05	0.000819974
SLAMF8	2.07823	1.05535	4.75285e-05	0.00104471
GSDME	2.07064	1.05008	0.00016363	0.00252343
RASAL1	2.0592	1.04208	8.51137e-05	0.00157247
LCK	2.05656	1.04023	0.00157558	0.012245
JUN	2.05612	1.03992	0.00127057	0.0105295
SLC2A6	2.05073	1.03614	8.94455e-11	6.51636e-08
RP11-449P15.2	2.04994	1.03559	8.24825e-05	0.0015432
SNED1	2.04395	1.03136	0.000798691	0.00764939
COL15A1	2.04134	1.02952	0.000220615	0.00310356
HLA-J	2.03547	1.02536	0.000269076	0.00353842
ZNF532	2.03348	1.02395	0.00019205	0.00279783
MARCHF4	2.03208	1.02296	0.000180152	0.00266664
FARP1	2.02843	1.02036	0.00100408	0.00898799
CFP	2.02602	1.01865	6.07403e-05	0.00126034
SH3BP5	2.02406	1.01725	8.6384e-08	1.07022e-05
LACC1	2.02277	1.01634	7.51075e-08	9.75475e-06
RPS27L	2.02277	1.01633	2.31065e-09	6.70998e-07
PRDM16-DT	2.02274	1.01631	9.69036e-05	0.00172334
GVINP1	2.02224	1.01595	2.4055e-05	0.000650721
MRAS	2.01965	1.01411	4.16463e-06	0.000184382
PRR5L	2.01796	1.0129	2.62108e-05	0.000690045
GP1BA	2.01669	1.01199	6.76447e-07	4.72647e-05
LRRN1	2.01603	1.01152	0.000404328	0.0046845
TPBG	2.01564	1.01123	0.00058804	0.00613551
S100A9	2.01149	1.00826	0.000127439	0.00209691
LRCH2	2.00952	1.00685	0.00235508	0.0163165
TRGV7	2.00927	1.00667	0.0083024	0.0401319
SLC16A9	2.00635	1.00457	1.4915e-05	0.000452867

## Sheet: DEGs HD_196_vs HD_UT
Differentially expressed genes in HD HSPCs treated with sgRNA -196 vs HD UT HSPCs
Upregulated						Downregulated
GeneSymbol	FC	logFC	PValue	FDR		GeneSymbol	FC	logFC	PValue	FDR
ADAMDEC1	71.7776	6.16546	4.94016e-10	2.03404e-07		BPI	-3.61974	-1.85588	4.96207e-07	3.99393e-05
EBI3	71.0232	6.15022	4.32175e-10	1.93077e-07		HBB	-3.18253	-1.67017	3.35393e-08	5.43373e-06
TSPAN11	65.1514	6.02572	1.02388e-10	7.73807e-08		DYSF	-3.17805	-1.66814	8.62768e-08	1.11577e-05
IDO1	40.6789	5.34621	3.27839e-05	0.000893407		SLPI	-3.11491	-1.63919	1.82583e-05	0.00058902
CD70	37.914	5.24466	1.53969e-10	1.0318e-07		HBA2	-2.94839	-1.55993	1.26057e-05	0.000448446
SPATA18	26.1069	4.70636	8.35986e-09	1.89615e-06		EPX	-2.90938	-1.54071	5.15274e-06	0.000228816
GDF15	23.9422	4.58148	8.94977e-10	3.14158e-07		PRTN3	-2.83459	-1.50314	1.04973e-10	7.73807e-08
APOBEC3H	18.837	4.2355	6.22342e-13	4.90733e-09		MFAP4	-2.78089	-1.47554	3.6812e-08	5.89636e-06
FLT1	18.8001	4.23267	9.08429e-09	1.94719e-06		HBD	-2.67193	-1.41788	2.28303e-06	0.000124422
C3	18.3674	4.19908	3.32137e-12	7.683e-09		UGT3A2	-2.66369	-1.41343	0.000127547	0.00230444
RP4-794I6.4	17.0757	4.09387	7.09095e-10	2.61355e-07		DES	-2.59194	-1.37403	4.39938e-07	3.64382e-05
CXCL10	16.5048	4.04482	2.93677e-07	2.70605e-05		CABP7	-2.47787	-1.3091	0.00238786	0.017054
MIR34AHG	16.2817	4.02518	2.31898e-10	1.18092e-07		PNMT	-2.46531	-1.30177	9.03259e-05	0.00182922
TNFRSF9	15.7561	3.97784	1.66136e-10	1.06493e-07		KIF26A	-2.45322	-1.29468	2.0335e-06	0.000114865
CYP27A1	15.2792	3.9335	7.53834e-05	0.00162245		ATP1B2	-2.44378	-1.28912	3.40505e-05	0.00091421
MUC5AC	14.5595	3.86389	6.0187e-09	1.43119e-06		HBA1	-2.43002	-1.28097	2.40302e-06	0.000129298
EPHA2	14.0173	3.80914	1.1373e-07	1.38572e-05		CEACAM6	-2.41074	-1.26948	1.90748e-05	0.000604772
LNCTAM34A	13.6382	3.76958	3.90482e-07	3.28964e-05		PRG3	-2.39635	-1.26084	0.00175196	0.0138895
LAD1	13.6068	3.76626	0.00238746	0.017054		GYPB	-2.31878	-1.21336	0.00190806	0.014705
KITLG	13.3468	3.73842	1.77766e-09	5.57617e-07		TUBB2B	-2.28755	-1.1938	0.0067603	0.0356718
CDKN1A	11.6708	3.54483	7.48039e-13	4.90733e-09		IGLL1	-2.22545	-1.1541	1.80847e-07	1.96046e-05
DUX4L50	11.3764	3.50797	2.30395e-06	0.000124422		TLCD4	-2.20558	-1.14116	0.000904485	0.00883686
PURPL	10.9312	3.45037	6.48148e-05	0.00145888		GDF10	-2.12871	-1.08998	0.000102646	0.00200439
CD207	10.8113	3.43447	1.7403e-05	0.000566387		A4GALT	-2.11516	-1.08076	2.5705e-06	0.000137307
CCL22	10.4691	3.38807	4.43556e-06	0.00020564		CEBPE	-2.10214	-1.07186	2.29833e-06	0.000124422
MMP9	10.4619	3.38708	2.71636e-08	4.60313e-06		GYPE	-2.03808	-1.02721	4.17698e-05	0.00106278
EDA2R	10.1172	3.33874	3.25824e-11	3.69509e-08		EPB41L4A	-2.03734	-1.02669	0.000426649	0.00529469
PGF	10.0968	3.33582	3.29317e-10	1.51723e-07		HBQ1	-2.0189	-1.01357	1.54326e-05	0.00051777
NT5E	9.52197	3.25126	0.0003774	0.00485909
CXCL8	8.98868	3.16811	3.07448e-10	1.46216e-07
IGKC	8.95917	3.16336	3.12185e-08	5.11395e-06
CEACAM1	8.78575	3.13517	5.23293e-08	7.63853e-06
NECTIN4	8.73473	3.12676	4.45855e-07	3.6518e-05
EBF4	7.7188	2.94838	3.08463e-09	8.94257e-07
RRAD	7.643	2.93414	6.0798e-07	4.50425e-05
MIR3142HG	7.56335	2.91902	3.6479e-12	7.683e-09
TMEM176B	7.28292	2.86452	1.31021e-06	8.20686e-05
TVP23A	7.10425	2.82868	4.38424e-08	6.733e-06
TTC29	6.94196	2.79534	2.26111e-05	0.000687803
BAIAP2L1	6.85212	2.77655	7.77529e-08	1.03271e-05
BGLT3	6.83097	2.77209	1.66289e-06	9.80638e-05
COL6A2	6.65569	2.73459	3.94296e-09	1.03709e-06
ACTA2	6.59901	2.72225	2.65491e-12	7.683e-09
GNAO1	6.53931	2.70914	1.36051e-05	0.000474183
RP13-297E16.4	6.23904	2.64132	9.22307e-06	0.000350453
TMEM176A	6.20266	2.63289	0.000109564	0.00208615
TUBAL3	6.09773	2.60827	1.65024e-08	3.00363e-06
CELA2A	5.9984	2.58458	0.000487301	0.00577898
RP11-365H23.1	5.95114	2.57317	1.55647e-06	9.40454e-05
CD177	5.92586	2.56702	0.000522259	0.0060526
IL4I1	5.89942	2.56057	8.56104e-09	1.91236e-06
WFDC21P	5.89233	2.55884	1.20175e-06	7.80502e-05
SDC1	5.80014	2.53609	3.44673e-07	3.06115e-05
NCCRP1	5.78926	2.53338	0.00145442	0.0122236
SCN4B	5.78527	2.53239	2.69853e-07	2.55029e-05
CELA2B	5.74848	2.52318	1.73743e-05	0.000566387
CD22	5.70803	2.51299	1.89863e-10	1.11966e-07
RP11-234B24.4	5.69997	2.51095	4.6737e-06	0.000213326
CSPG4	5.56626	2.47671	5.74043e-08	8.21662e-06
IL32	5.51236	2.46267	1.21926e-06	7.84962e-05
LINC01451	5.36993	2.4249	0.000180708	0.00295691
PHLDA3	5.3042	2.40714	5.10085e-11	5.01345e-08
DMD	5.30108	2.40629	1.57988e-09	5.06351e-07
ETV7	5.23287	2.3876	0.00114105	0.0104796
BIRC3	5.22139	2.38443	1.55716e-08	2.86964e-06
CTD-2643I7.4	5.21637	2.38305	8.48568e-07	6.04369e-05
CHI3L2	5.16076	2.36758	4.29207e-05	0.00108725
TGFBR3	5.07627	2.34377	2.56168e-07	2.46842e-05
PLK2	4.95414	2.30863	5.10477e-10	2.03404e-07
HBE1	4.88487	2.28832	1.7238e-05	0.000563503
NRP2	4.72429	2.2401	0.000150818	0.00258668
DUOX2	4.6926	2.23039	0.000313156	0.0043229
DUSP4	4.63176	2.21156	2.58605e-10	1.27087e-07
ADGRB2	4.58947	2.19833	8.43614e-06	0.000325068
PLA2G4C	4.5331	2.1805	5.50072e-08	7.9507e-06
RP11-467J12.4	4.52467	2.17781	1.5551e-07	1.7636e-05
NPTX1	4.51702	2.17537	6.18394e-05	0.00142453
FEZ1	4.48088	2.16378	2.6705e-07	2.54007e-05
FBLN1	4.47561	2.16208	2.8106e-08	4.70872e-06
CCL3	4.44363	2.15174	5.61579e-06	0.000242087
MAP1B	4.41946	2.14387	0.00158727	0.0129722
CH17-112A12.2	4.41224	2.14151	0.000287102	0.00406214
ARHGAP24	4.2478	2.08672	2.77123e-05	0.000799536
RASGRP1	4.17337	2.06121	5.78249e-09	1.39756e-06
LINC02605	4.16413	2.05802	0.000798839	0.00814686
HBG1	4.07873	2.02812	2.38063e-05	0.000717743
TNFAIP3	4.06425	2.02299	9.98576e-13	4.90733e-09
RP11-115D10.1	4.05446	2.01951	7.14099e-07	5.21186e-05
FCN1	4.04358	2.01563	3.74478e-07	3.22862e-05
COL6A1	4.03154	2.01133	6.73784e-11	6.2085e-08
RP11-347C18.3	4.00377	2.00136	9.80937e-07	6.78965e-05
INHBA	3.99756	1.99912	0.00172219	0.0137542
GZMB	3.98856	1.99587	2.28451e-06	0.000124422
F5	3.94846	1.98129	6.63211e-08	9.13806e-06
CTSE	3.91568	1.96926	0.00126326	0.011179
NFKBIZ	3.82659	1.93606	6.62047e-10	2.50271e-07
CYGB	3.80754	1.92886	0.000282224	0.00402401
SGIP1	3.74294	1.90417	2.98978e-06	0.00015412
NR4A3	3.69366	1.88505	1.16607e-07	1.39479e-05
FAS-AS1	3.69018	1.88369	1.38232e-08	2.6467e-06
CYP4F26P	3.68941	1.88339	0.000345736	0.00466775
GHRL	3.63381	1.86148	9.99747e-09	2.04712e-06
ARFGEF3	3.61635	1.85453	0.000118422	0.00219058
RELB	3.5867	1.84266	2.47195e-12	7.683e-09
PTPRN	3.57691	1.83872	0.00302735	0.0202251
P4HA2	3.56465	1.83376	9.24288e-05	0.00186158
TRAF1	3.55398	1.82943	2.09108e-08	3.6701e-06
MDGA2	3.52188	1.81634	0.000178569	0.00293167
NFKB2	3.50496	1.8094	1.31231e-11	2.41843e-08
KIF1A	3.47528	1.79713	0.00176894	0.0139612
HLA-DQA2	3.47135	1.7955	0.000125691	0.00229057
LOXL4	3.46283	1.79195	1.993e-07	2.07917e-05
ICAM1	3.46098	1.79118	7.64711e-11	6.59172e-08
SULF2	3.45579	1.78902	5.15989e-07	4.02791e-05
CALB1	3.41478	1.77179	0.00137436	0.0118354
CFAP46	3.3994	1.76528	0.000147649	0.00255192
LINC00926	3.39606	1.76386	1.17312e-07	1.39479e-05
LYPD6B	3.38928	1.76098	5.43681e-05	0.00130333
TNFRSF10B	3.38242	1.75805	1.35059e-08	2.61996e-06
ABCA6	3.37787	1.75611	0.000105549	0.00204213
IFI44L	3.36305	1.74977	0.000132049	0.00235121
ICOS	3.33985	1.73978	8.56445e-06	0.000327963
B3GNT3	3.31113	1.72732	8.04957e-05	0.00169937
CCR7	3.28197	1.71456	5.1349e-07	4.02791e-05
FAM198B-AS1	3.26385	1.70657	1.16369e-07	1.39479e-05
CASC15	3.26163	1.70559	2.16374e-05	0.00066568
PRKG1	3.24531	1.69836	0.000118708	0.00219312
CCL2	3.2332	1.69296	1.51681e-06	9.27898e-05
CXCL2	3.23238	1.6926	6.32492e-07	4.66242e-05
IGFL2	3.22518	1.68938	0.00208935	0.0155572
POU2F2	3.20561	1.6806	4.24519e-09	1.06079e-06
ME1	3.1995	1.67785	6.20483e-06	0.00025862
LINC00865	3.15773	1.65889	0.000245386	0.00367249
CCL3L1	3.15047	1.65557	0.000923259	0.0089609
TRIM36	3.14156	1.65148	0.000408934	0.00513161
CD1A	3.10972	1.63679	3.05661e-05	0.000848657
GPR82	3.0949	1.62989	0.00285272	0.0194239
BTG2	3.09084	1.628	4.84307e-11	5.01345e-08
TNFSF4	3.06014	1.6136	1.41646e-08	2.67728e-06
PTGS2	3.02555	1.5972	4.46562e-08	6.78727e-06
VNN1	3.02349	1.59622	1.07876e-06	7.29552e-05
CRLF2	3.01388	1.59162	1.63394e-06	9.70347e-05
LINC01218	3.01024	1.58988	0.000331459	0.00452892
TNFSF9	3.00757	1.5886	3.16419e-07	2.87961e-05
HS3ST1	3.00565	1.58768	0.000197931	0.00316154
LILRB1	3.00252	1.58617	2.6734e-05	0.000786705
LAMP5	2.99817	1.58408	0.00588369	0.0323427
ADAMTS14	2.97446	1.57263	1.77374e-06	0.00010159
PLA2G7	2.96414	1.56762	0.0062064	0.0335807
WHRN	2.96358	1.56734	0.000406197	0.0051097
RP11-946L16.1	2.95724	1.56425	0.000435431	0.00535857
FDXR	2.95401	1.56267	1.47631e-10	1.0318e-07
SLC15A3	2.94777	1.55962	1.29328e-06	8.20686e-05
LAMP3	2.9453	1.55841	2.37781e-05	0.000717743
MS4A7	2.9381	1.55488	9.96375e-08	1.24488e-05
FOXA3	2.93663	1.55416	7.01247e-06	0.000281703
TNFAIP6	2.93137	1.55157	3.60679e-05	0.000956384
EGR3	2.91039	1.54121	0.000680392	0.00734335
SEPTIN10	2.90222	1.53716	0.00497698	0.0287072
SLC4A11	2.90183	1.53696	2.72103e-06	0.000143272
A2M	2.89232	1.53223	0.00117205	0.0106205
PTGIR	2.88597	1.52906	1.93371e-08	3.47667e-06
ZC3H12A	2.86526	1.51866	2.25457e-11	2.80629e-08
VEPH1	2.85956	1.51579	0.00049499	0.00583702
FXYD6	2.85657	1.51428	1.60361e-06	9.61057e-05
KCNA6	2.85003	1.51098	4.01506e-06	0.000189118
AK5	2.84439	1.50812	4.66098e-06	0.000213326
ANKRD18B	2.83163	1.50163	7.53698e-06	0.000297903
LINC02694	2.82898	1.50028	6.13302e-06	0.00025834
RP11-704M14.1	2.80617	1.4886	8.66763e-05	0.00177729
RP11-946L16.2	2.80329	1.48712	0.000652823	0.00713877
HLA-DQA1	2.80214	1.48653	2.13441e-11	2.80629e-08
KLHDC7B	2.79449	1.48258	3.32657e-07	2.97234e-05
RP11-465B22.3	2.79423	1.48245	0.000177656	0.00292452
NPTX2	2.78892	1.47971	0.00021478	0.00333583
HTR7	2.77754	1.47381	4.65602e-06	0.000213326
COL9A2	2.77451	1.47223	3.71947e-08	5.89636e-06
ZG16B	2.75373	1.46139	3.26995e-07	2.93957e-05
MSC-AS1	2.74673	1.45772	0.000363193	0.00477342
LAG3	2.72968	1.44873	0.00173897	0.0138208
OPTN	2.72101	1.44414	2.28417e-11	2.80629e-08
ABCA1	2.70127	1.43364	4.76948e-06	0.000216358
SOWAHC	2.69953	1.43271	0.00185732	0.0144722
LIMCH1	2.67358	1.41878	0.000266346	0.0038647
SLCO2B1	2.66421	1.41371	0.00510883	0.0292284
TNFRSF10D	2.65861	1.41067	5.06406e-10	2.03404e-07
ZMAT3	2.65576	1.40912	5.04213e-10	2.03404e-07
ADAMTS7P1	2.65404	1.40819	0.000776112	0.00799596
COL5A1	2.63831	1.39961	5.18107e-08	7.63846e-06
NID1	2.63588	1.39828	7.12285e-08	9.72335e-06
SYTL2	2.6336	1.39704	2.22647e-07	2.2179e-05
OLIG1	2.6275	1.39369	3.83946e-06	0.000182911
LYNX1	2.62219	1.39077	3.82775e-06	0.000182911
SETBP1	2.60708	1.38244	0.000547642	0.00625882
SIGLEC5	2.59668	1.37667	2.87193e-06	0.000149614
FAS	2.58531	1.37034	1.83086e-10	1.11966e-07
RP11-443B7.1	2.58473	1.37001	4.91423e-06	0.000221561
SERPINE1	2.57579	1.36501	4.61408e-05	0.00114521
ASTN2	2.56291	1.35778	7.88019e-07	5.6672e-05
NOTCH3	2.55636	1.35409	1.08488e-05	0.000398596
HDX	2.55107	1.3511	0.000475207	0.00568666
IRF4	2.54498	1.34766	4.30795e-05	0.00108754
AJ006998.2	2.5406	1.34517	4.37495e-05	0.00109694
MS4A1	2.53981	1.34472	0.000773855	0.00798387
DRAXIN	2.52563	1.33664	9.43308e-05	0.00188506
AF127936.3	2.52544	1.33654	0.000550252	0.00627892
CD80	2.52037	1.33363	0.000786786	0.00807209
GJC1	2.51416	1.33008	3.49154e-05	0.000930845
BCL6B	2.51067	1.32807	4.14615e-05	0.00105939
RP11-856M9.1	2.50263	1.32344	2.24561e-05	0.000685446
COL27A1	2.49802	1.32078	0.000585369	0.00657782
LOXHD1	2.48373	1.31251	0.000772646	0.00797698
CH25H	2.47712	1.30866	0.00130753	0.0114133
SLAMF7	2.47478	1.3073	0.000246664	0.00367701
GPNMB	2.4724	1.30591	0.000175775	0.00290196
FLG-AS1	2.47118	1.3052	0.00257983	0.0180858
NSMCE1-DT	2.46501	1.30159	0.00080933	0.00817817
GDF11	2.45929	1.29824	2.32292e-10	1.18092e-07
ABCC6	2.45336	1.29476	0.000161457	0.00271111
BCL3	2.45065	1.29316	1.94584e-09	5.97656e-07
INKA2	2.44926	1.29235	7.78419e-10	2.79908e-07
CBLN3	2.44113	1.28755	1.26864e-05	0.000448526
MDK	2.43733	1.2853	1.03405e-08	2.08835e-06
LPAR3	2.43696	1.28508	0.000393838	0.00500684
RND1	2.43554	1.28424	0.000283392	0.00402898
NPTXR	2.43196	1.28212	1.8861e-05	0.00060058
ASB2	2.43138	1.28178	3.54552e-07	3.13004e-05
MMP19	2.42905	1.28039	0.00158445	0.0129631
AC074289.1	2.42054	1.27533	0.00328477	0.0213168
CRHBP	2.41956	1.27474	1.153e-08	2.29711e-06
ARNT2	2.40768	1.26764	1.09636e-05	0.000401084
CCR5	2.40479	1.26591	8.58286e-05	0.00176481
RP11-598F7.3	2.40088	1.26356	0.000122546	0.00223706
GBP4	2.39724	1.26137	9.54548e-09	1.9821e-06
JAM2	2.3942	1.25954	0.000122603	0.00223706
CCL1	2.38735	1.25541	0.00297635	0.0200184
CXCL16	2.38523	1.25413	6.48021e-05	0.00145888
SIGLEC14	2.3836	1.25314	7.20157e-05	0.00157293
TP53INP1	2.3808	1.25144	3.63282e-09	9.78482e-07
CDH9	2.37708	1.24919	0.00031641	0.00435559
SLFN14	2.37618	1.24865	1.08966e-06	7.3338e-05
MARCHF1	2.37476	1.24778	0.00031014	0.00429333
TMPRSS13	2.3597	1.23861	0.000194744	0.00313721
CNTNAP1	2.35715	1.23704	0.0010916	0.0101728
FLNC	2.34694	1.23078	0.00110031	0.0102346
SLC22A18AS	2.33869	1.2257	0.00437821	0.0261845
DUSP15	2.33846	1.22556	3.26461e-05	0.000892952
FMN1	2.33344	1.22246	0.000163176	0.00273687
LRRC25	2.32	1.21413	1.13644e-06	7.54712e-05
KIAA1217	2.3178	1.21276	0.000863924	0.00855969
SGK1	2.31642	1.2119	2.13623e-06	0.000119412
TNFRSF10C	2.31399	1.21038	0.000211863	0.00330879
LNCAROD	2.29622	1.19926	0.000624452	0.00691683
ADGRE4P	2.29532	1.19869	9.15695e-05	0.0018468
SPP1	2.28852	1.19441	3.70944e-07	3.22862e-05
DDR1	2.28642	1.19309	0.000106538	0.00205857
SAMD4A	2.27912	1.18848	0.000775325	0.00799344
SGSH	2.2747	1.18568	8.80153e-05	0.00179974
GSAP	2.27148	1.18363	5.15655e-08	7.63846e-06
SLC2A6	2.26009	1.17638	1.69955e-11	2.78405e-08
ITGB2-AS1	2.25633	1.17398	1.90957e-07	2.03691e-05
PLXNB2	2.254	1.17248	9.18051e-09	1.94719e-06
DRD2	2.24812	1.16872	0.00225533	0.0164266
GSDME	2.23641	1.16119	6.37374e-05	0.00145234
MSC	2.22845	1.15604	1.82e-05	0.000588993
CD38	2.22807	1.15579	2.23524e-10	1.18092e-07
S100A9	2.22637	1.15469	3.39617e-05	0.000913681
PLEKHA3P1	2.22479	1.15367	0.00115406	0.0105417
DEPP1	2.22143	1.15149	0.000716577	0.00762229
RP11-567J20.3	2.21497	1.14729	0.00408412	0.0248503
NRCAM	2.2142	1.14679	0.00653792	0.0348351
PRDM16	2.21275	1.14584	5.92554e-06	0.000252486
PROCR	2.19258	1.13263	3.94233e-06	0.000186887
LCK	2.1906	1.13133	0.00082264	0.00825047
CXCL3	2.18688	1.12887	0.00167156	0.0134739
NFE2L3	2.18471	1.12744	3.09348e-09	8.94257e-07
OTOF	2.18211	1.12573	0.00285289	0.0194239
TLR8	2.17574	1.12151	0.00497597	0.0287072
RASGRF1	2.16946	1.11734	6.06113e-05	0.00140945
KCNE5	2.16317	1.11315	3.36192e-05	0.000908209
AOC1	2.1622	1.1125	5.00393e-05	0.0012275
HLA-DOA	2.16144	1.11199	6.73553e-09	1.55159e-06
KISS1R	2.1562	1.10849	0.00264045	0.0183595
FAT1	2.1537	1.10682	0.000440051	0.00539292
ZNF726P1	2.1508	1.10487	0.00197228	0.015057
REEP2	2.14923	1.10382	7.59257e-05	0.00162463
CD274	2.14847	1.10331	4.52916e-06	0.000208667
SNED1	2.1481	1.10306	0.0004651	0.00561586
C5AR1	2.1424	1.09923	0.001247	0.011075
RIMBP2	2.13937	1.09719	0.0010381	0.00981072
MX1	2.13791	1.0962	0.000728572	0.00769989
CFP	2.13546	1.09454	3.07344e-05	0.000851378
ITGA3	2.13189	1.09213	0.00225402	0.0164266
MDM2	2.13092	1.09148	8.04795e-11	6.59172e-08
APOE	2.12547	1.08778	0.000873275	0.00861659
OLFML2B	2.12051	1.08441	0.000768732	0.0079477
TBC1D9	2.11534	1.08089	9.80324e-06	0.000368697
DDIT4	2.11531	1.08087	1.20881e-06	7.81647e-05
TIGAR	2.11474	1.08048	2.73391e-05	0.000794991
STXBP5-AS1	2.11212	1.07869	0.000436444	0.00536655
PARM1	2.10996	1.07722	0.000206454	0.0032484
PREX2	2.10973	1.07706	2.96799e-05	0.000834896
HSD17B14	2.1095	1.0769	3.44082e-05	0.000920653
RP11-996F15.2	2.1081	1.07594	2.13192e-07	2.17085e-05
PRF1	2.10726	1.07537	9.8864e-07	6.81099e-05
TAMALIN	2.09957	1.0701	3.55596e-06	0.000175336
VNN2	2.09627	1.06783	5.15221e-06	0.000228816
RTP4	2.09447	1.06659	2.78797e-05	0.000802794
GVINP1	2.09441	1.06655	1.44027e-05	0.000492665
HCP5	2.08654	1.06112	6.45551e-08	8.97864e-06
NOD2	2.08532	1.06027	1.09437e-06	7.3338e-05
CCL5	2.08487	1.05996	0.000210173	0.00328587
LRRN1	2.08481	1.05992	0.000284794	0.00404501
NFKBIA	2.08264	1.05841	5.28138e-10	2.04904e-07
CACNA1C	2.07688	1.05442	0.00129887	0.0113848
PCGF2	2.06862	1.04867	0.00317716	0.0208645
CLECL1	2.06411	1.04552	0.00192706	0.0148049
XIRP2	2.06182	1.04392	0.00513994	0.0293372
ZNF532	2.05933	1.04218	0.000169196	0.00281224
S100A8	2.05644	1.04015	0.000171328	0.00284127
COL2A1	2.04894	1.03488	5.65272e-05	0.00133984
ABHD12B	2.04467	1.03187	0.00590974	0.0324496
TGM5	2.0444	1.03168	0.000117338	0.00218424
HLA-DQB2	2.04285	1.03059	3.83597e-05	0.00100148
LINC00877	2.03258	1.02331	0.000307251	0.00426134
SELP	2.03149	1.02254	2.26731e-06	0.000124422
RP11-807C20.3	2.0313	1.0224	0.000530844	0.00611902
SAMD14	2.02939	1.02104	1.45343e-08	2.7124e-06
COPZ2	2.02636	1.01889	0.00137982	0.0118478
SLC35G2	2.02579	1.01849	0.000807845	0.00817817
CEP170B	2.02467	1.01768	1.01479e-05	0.000377803
LACC1	2.02044	1.01467	7.98049e-08	1.0505e-05
JPH4	2.01974	1.01417	0.000207879	0.00326386
MARCHF4	2.01507	1.01083	0.000216716	0.00334986
WAKMAR2	2.01463	1.01051	0.000267412	0.0038684
IER3	2.01138	1.00818	5.33045e-07	4.11449e-05

## Sheet: DEGs HD_AAVS1 vs HD_UT
Differentially expressed genes in HD HSPCs treated with sgRNAAAVS1 vs HD UT HSPCs
Upregulated						Downregulated
GeneSymbol	FC	logFC	PValue	FDR		GeneSymbol	FC	logFC	PValue	FDR
EBI3	105.309	6.71848	8.88968e-11	3.35959e-08		BPI	-4.55761	-2.18828	9.76888e-08	6.99139e-06
TSPAN11	84.7862	6.40576	3.33661e-11	1.69626e-08		CEACAM6	-4.26411	-2.09224	1.34355e-07	9.02269e-06
ADAMDEC1	73.6556	6.20272	4.4773e-10	1.22239e-07		DYSF	-4.12881	-2.04573	9.21273e-09	1.15104e-06
IDO1	59.7365	5.90054	7.35204e-06	0.00019016		EPX	-3.84426	-1.94271	4.09453e-07	2.11069e-05
CD70	58.4795	5.86986	2.78868e-11	1.58129e-08		PRTN3	-3.73133	-1.89969	5.51356e-12	5.41909e-09
SPATA18	47.3905	5.56653	4.73967e-10	1.2478e-07		KRT13	-3.43894	-1.78196	0.00194293	0.0118611
GDF15	45.2815	5.50085	6.52222e-11	2.82815e-08		UGT3A2	-3.29803	-1.72161	2.30158e-05	0.00044472
APOBEC3H	29.3307	4.87434	7.29676e-14	8.87971e-10		MFAP4	-3.22845	-1.69084	8.15748e-09	1.04579e-06
RP4-794I6.4	26.1171	4.70693	7.65619e-11	3.22501e-08		SLPI	-3.11838	-1.6408	2.06863e-05	0.000412859
FLT1	24.8254	4.63374	2.28716e-09	3.70544e-07		TLCD4	-3.01929	-1.59421	5.92455e-05	0.000897694
MIR34AHG	24.119	4.5921	3.63344e-11	1.78559e-08		PRG3	-2.99927	-1.58461	0.000340055	0.00325759
MUC5AC	21.7819	4.44506	6.92343e-10	1.59488e-07		ATP1B2	-2.98058	-1.57559	4.82454e-06	0.000138922
CYP27A1	21.5667	4.43073	1.39208e-05	0.000309555		HBA2	-2.85331	-1.51263	1.88937e-05	0.000389579
LAD1	21.3616	4.41695	0.000467792	0.00410515		PID1	-2.7711	-1.47046	0.000271512	0.00276825
TNFRSF9	20.655	4.36842	4.18069e-11	1.92612e-08		IGLL1	-2.71086	-1.43875	1.31622e-08	1.5524e-06
CXCL10	19.5774	4.29112	1.22883e-07	8.42633e-06		RP1-80N2.5	-2.62771	-1.39381	0.00231768	0.0135111
LNCTAM34A	19.4119	4.27887	6.69833e-08	5.32568e-06		HBA1	-2.54809	-1.34942	1.47485e-06	5.73218e-05
C3	19.0844	4.25432	2.78804e-12	3.73673e-09		H2AC17	-2.47387	-1.30677	0.00326376	0.0173647
CCL17	18.1338	4.18061	0.00765263	0.0321582		CEBPE	-2.44995	-1.29275	2.95884e-07	1.67135e-05
EPHA2	18.0762	4.17602	2.82458e-08	2.84079e-06		ACTL8	-2.44441	-1.28948	0.000227865	0.00242189
DUX4L50	17.9431	4.16536	1.6594e-07	1.05907e-05		DES	-2.42756	-1.27951	1.0036e-06	4.23955e-05
NT5E	17.7903	4.15302	1.43855e-05	0.000316546		CD24	-2.42597	-1.27856	0.000206349	0.00225348
KITLG	16.3992	4.03555	5.81241e-10	1.45004e-07		KIF26A	-2.42338	-1.27702	2.47026e-06	8.41088e-05
CDKN1A	15.9449	3.99502	1.7104e-13	8.87971e-10		WSCD2	-2.39012	-1.25709	0.00402319	0.020254
CELA2B	15.3596	3.94107	4.28565e-08	3.90021e-06		GXYLT2	-2.38861	-1.25617	0.000219346	0.00235577
PURPL	15.068	3.91342	1.14971e-05	0.000269458		PNMT	-2.36795	-1.24364	0.000143544	0.00173897
CXCL8	14.8074	3.88824	1.85893e-11	1.19158e-08		GYPB	-2.36264	-1.2404	0.00172136	0.0108268
CD177	14.69	3.87676	3.61517e-06	0.000110578		CXADR	-2.32817	-1.2192	0.00321775	0.0171944
CELA2A	14.6459	3.87242	3.21197e-06	0.000102277		F13A1	-2.31705	-1.21229	6.6246e-06	0.000176293
PGF	14.5302	3.86098	3.96565e-11	1.88599e-08		GJB2	-2.27964	-1.1888	0.00913423	0.0368645
EDA2R	14.3387	3.84185	4.86598e-12	5.19837e-09		GDF10	-2.27441	-1.1855	5.23104e-05	0.000823944
EBF4	13.8356	3.79031	8.34687e-11	3.23837e-08		CABP7	-2.25296	-1.17182	0.00541939	0.024976
MMP9	12.9434	3.69415	8.872e-09	1.12473e-06		EPB41L4A	-2.2215	-1.15153	0.000179173	0.00201879
CEACAM1	12.3537	3.62687	7.05317e-09	9.2022e-07		GYPE	-2.21901	-1.14991	1.41468e-05	0.000312694
NECTIN4	12.1179	3.59907	6.061e-08	5.00363e-06		KCNH1	-2.21549	-1.14763	0.000450141	0.00400267
CCL4L2	11.7932	3.55989	0.000619862	0.00511681		MZB1	-2.20727	-1.14226	2.71015e-06	8.99905e-05
CCL22	11.7574	3.5555	2.24357e-06	7.81961e-05		LTBP2	-2.20083	-1.13805	0.000957195	0.00702376
IGKC	11.3078	3.49924	7.83626e-09	1.01342e-06		SLC14A1	-2.14295	-1.0996	0.000886445	0.00667801
BAIAP2L1	10.0681	3.33172	6.51326e-09	8.80882e-07		A4GALT	-2.13313	-1.09297	2.32934e-06	8.0237e-05
ACTA2	10.0091	3.32325	1.8069e-13	8.87971e-10		ELFN1	-2.11612	-1.08142	0.000387628	0.00355398
CHI3L2	9.44295	3.23924	7.7496e-07	3.46219e-05		GAL	-2.09808	-1.06907	3.95884e-07	2.06969e-05
RRAD	9.37678	3.22909	1.50017e-07	9.78628e-06		TPM1-AS	-2.095	-1.06695	0.00410336	0.0205489
CSPG4	9.35009	3.22498	1.76573e-09	3.21385e-07		ADD2	-2.09015	-1.0636	2.92477e-08	2.85562e-06
RP11-365H23.1	9.23717	3.20745	6.63311e-08	5.32568e-06		SPNS3	-2.06654	-1.04722	2.26483e-06	7.85656e-05
DUOX2	8.99433	3.16902	5.70095e-06	0.000159716		CDH1	-2.06335	-1.04499	2.78497e-05	0.000512913
RP13-297E16.4	8.81055	3.13923	9.18235e-07	3.93533e-05		SLC47A1	-2.04316	-1.0308	0.00269459	0.0150878
LINC01451	8.73491	3.12679	7.86928e-06	0.000201418		ACSBG1	-2.04228	-1.03018	0.000131667	0.00162636
TMEM176B	8.72938	3.12588	3.95769e-07	2.06969e-05		F3	-2.02606	-1.01868	4.38389e-06	0.000129899
TUBAL3	8.60641	3.10541	1.60111e-09	3.0263e-07		ELANE	-2.01872	-1.01344	4.37023e-10	1.21567e-07
MIR3142HG	8.48298	3.08457	1.77869e-12	3.67822e-09		PRRT4	-2.013	-1.00935	1.83948e-05	0.000382829
CD22	8.38532	3.06787	1.25229e-11	9.23125e-09		ESPN	-2.01009	-1.00726	0.000357688	0.00337605
SCN4B	8.32196	3.05692	1.82964e-08	2.05911e-06		TMEM238	-2.00637	-1.00459	0.00222754	0.0131048
CCL3	8.02957	3.00532	8.05607e-08	5.93853e-06
INHBA	7.89771	2.98143	2.92426e-05	0.000533569
TMEM176A	7.83672	2.97025	2.58128e-05	0.00048727
SDC1	7.76741	2.95743	4.62616e-08	4.11521e-06
TVP23A	7.73984	2.9523	2.66845e-08	2.76318e-06
COL6A2	7.30428	2.86874	2.21551e-09	3.6525e-07
IL32	7.28106	2.86415	1.60676e-07	1.03443e-05
ETV7	7.13446	2.8348	0.000173273	0.00197036
DMD	7.10212	2.82825	1.67542e-10	5.48904e-08
IL4I1	7.10138	2.8281	2.22432e-09	3.6525e-07
PHLDA3	7.0731	2.82234	6.23955e-12	5.74936e-09
SLCO2B1	7.02182	2.81184	6.14524e-06	0.000167466
TGFBR3	6.79236	2.76391	2.88355e-08	2.84264e-06
GNAO1	6.76123	2.75729	1.16319e-05	0.000271343
CD207	6.74701	2.75425	0.000167509	0.00192937
CYP4F26P	6.60881	2.72439	5.50198e-06	0.000155097
CCL4	6.50252	2.701	0.000115157	0.00147784
F5	6.3873	2.67521	1.18242e-09	2.32431e-07
GZMB	6.30031	2.65542	6.67714e-08	5.32568e-06
PLK2	6.25114	2.64412	8.21762e-11	3.23837e-08
FBLN1	6.14388	2.61915	2.15668e-09	3.6525e-07
BIRC3	6.13832	2.61784	4.81056e-09	6.81942e-07
TTC29	6.11288	2.61185	5.39435e-05	0.000838028
RP11-467J12.4	5.95803	2.57483	1.61246e-08	1.84283e-06
NPTX1	5.89133	2.55859	9.22207e-06	0.00022774
PLA2G4C	5.83738	2.54532	6.85176e-09	9.01925e-07
RP11-234B24.4	5.83267	2.54416	4.0494e-06	0.000121837
WFDC21P	5.75907	2.52584	1.48589e-06	5.74973e-05
NCCRP1	5.65914	2.50058	0.00161045	0.0103185
CYGB	5.53028	2.46735	1.87401e-05	0.000387323
RP11-347C18.3	5.47608	2.45314	7.52129e-08	5.74541e-06
FEZ1	5.43576	2.44248	5.26575e-08	4.56664e-06
RP11-115D10.1	5.25927	2.39486	7.91219e-08	5.93309e-06
PTPRN	5.19392	2.37682	0.000275704	0.00279303
FAS-AS1	5.1495	2.36443	6.90415e-10	1.59488e-07
RP11-946L16.1	5.08042	2.34495	4.59434e-06	0.000133862
LINC02605	5.06805	2.34143	0.000244845	0.00255648
LYPD6B	4.92424	2.2999	2.0534e-06	7.39688e-05
TRAF1	4.90187	2.29333	1.11154e-09	2.24484e-07
ADGRB2	4.82554	2.27069	5.8009e-06	0.00016106
CH17-112A12.2	4.80516	2.26459	0.000160692	0.00187733
FAM198B-AS1	4.77056	2.25416	3.03322e-09	4.65821e-07
MAP1B	4.7536	2.24902	0.00093819	0.00692973
CCL3L1	4.73329	2.24284	4.15486e-05	0.000686716
COL6A1	4.67132	2.22383	1.73363e-11	1.19158e-08
RASGRP1	4.5865	2.19739	2.50775e-09	3.93316e-07
CCL2	4.57123	2.19258	6.14214e-08	5.03075e-06
DUSP4	4.54758	2.1851	3.05408e-10	9.18904e-08
LINC01218	4.5263	2.17833	1.19275e-05	0.000276416
LOXL4	4.52144	2.17678	1.6347e-08	1.85388e-06
CRLF2	4.48827	2.16616	3.09759e-08	3.00446e-06
CALB1	4.47056	2.16046	0.000193849	0.00215367
TNFSF9	4.43986	2.15052	6.34049e-09	8.70085e-07
VEPH1	4.41926	2.1438	1.18685e-05	0.000275555
TNFRSF10B	4.41162	2.14131	1.17187e-09	2.32431e-07
PTGS2	4.38433	2.13236	1.09012e-09	2.23217e-07
LILRB1	4.36662	2.12652	8.38513e-07	3.6576e-05
TNFAIP3	4.35612	2.12304	5.35631e-13	1.9742e-09
EGR3	4.31656	2.10988	3.26324e-05	0.000580338
GHRL	4.27632	2.09637	2.13144e-09	3.6525e-07
NR4A3	4.22503	2.07896	3.38521e-08	3.24079e-06
ICAM1	4.22428	2.0787	1.09151e-11	8.94009e-09
NFKB2	4.20607	2.07247	2.2454e-12	3.67822e-09
CXCL2	4.18374	2.06479	5.04212e-08	4.45125e-06
P4HA2	4.18162	2.06406	2.57618e-05	0.000486931
CCL1	4.1458	2.05165	3.56625e-05	0.00061638
ANKRD18B	4.10419	2.0371	1.86758e-07	1.15688e-05
BTG2	4.09899	2.03527	2.49669e-12	3.68088e-09
SOWAHC	4.09448	2.03368	6.86011e-05	0.00100535
LRRC4B	4.09331	2.03327	0.000624114	0.00514611
IGFL2	4.08804	2.03141	0.000442649	0.00394557
FDXR	4.07296	2.02608	4.93639e-12	5.19837e-09
ADAMTS14	4.0656	2.02347	8.90043e-08	6.4323e-06
ARHGAP24	4.042	2.01507	4.22572e-05	0.000695311
RP11-946L16.2	4.03957	2.0142	2.74543e-05	0.000507853
FCN1	4.02888	2.01038	4.04841e-07	2.0978e-05
NFKBIZ	4.02277	2.00819	4.20711e-10	1.1928e-07
SULF2	4.02246	2.00808	1.35252e-07	9.02269e-06
SEPTIN10	3.95201	1.98259	0.000558585	0.00470584
KCNA6	3.94336	1.97942	1.43664e-07	9.45554e-06
TNFSF4	3.92573	1.97296	1.05505e-09	2.19079e-07
RELB	3.9255	1.97288	1.00777e-12	2.97152e-09
ABCA6	3.87548	1.95438	3.33153e-05	0.000586119
NRP2	3.86844	1.95175	0.000666855	0.00540486
LAMP3	3.81532	1.93181	2.07389e-06	7.39688e-05
CASC15	3.77305	1.91573	6.11522e-06	0.000166957
SLC4A11	3.74827	1.90623	2.09472e-07	1.25583e-05
FMOD	3.73769	1.90215	0.000120846	0.00152017
CD5	3.73126	1.89966	0.00233084	0.0135528
PTGIR	3.69904	1.88715	1.3209e-09	2.52909e-07
ICOS	3.68749	1.88264	3.44902e-06	0.000107246
HLA-DQA2	3.68491	1.88163	8.14967e-05	0.00114351
IFI44L	3.68461	1.88151	6.5398e-05	0.000969008
FLG-AS1	3.66946	1.87557	0.000116553	0.00148517
B3GNT3	3.66019	1.87192	3.49061e-05	0.000606358
PRKG1	3.64218	1.8648	4.49017e-05	0.00073207
CTSE	3.60175	1.8487	0.00212269	0.0126546
TNFAIP6	3.58613	1.84243	5.30909e-06	0.000150813
ME1	3.58481	1.8419	2.08169e-06	7.39688e-05
PLA2G7	3.56986	1.83587	0.00203651	0.0122937
KIF1A	3.55146	1.82841	0.0016061	0.0102996
SLFN14	3.52532	1.81776	9.36249e-09	1.15993e-06
KRT79	3.51652	1.81415	0.000211963	0.00230116
DRD2	3.50555	1.80964	3.49181e-05	0.000606358
FOXA3	3.50484	1.80935	1.14878e-06	4.74411e-05
CFAP46	3.4948	1.80521	0.000123756	0.00155173
ARFGEF3	3.49253	1.80427	0.00017118	0.001962
MDGA2	3.48567	1.80144	0.000196346	0.00216996
NPTX2	3.47766	1.79812	2.7867e-05	0.000512913
CH25H	3.45355	1.78808	6.72265e-05	0.00099227
SAMD4A	3.41991	1.77396	1.29813e-05	0.000294436
POU2F2	3.41493	1.77186	2.2297e-09	3.6525e-07
INSL3	3.38205	1.7579	0.000225134	0.0024017
CCR7	3.3814	1.75762	3.86122e-07	2.06254e-05
ABCA1	3.38107	1.75748	4.31158e-07	2.17019e-05
CD80	3.36896	1.7523	5.81463e-05	0.000884676
VNN1	3.36202	1.74933	3.58901e-07	1.95973e-05
NID1	3.36021	1.74855	4.01267e-09	5.85731e-07
ASTN2	3.35428	1.746	3.48103e-08	3.2898e-06
LINC00926	3.3487	1.7436	1.43375e-07	9.45554e-06
CTB-114C7.4	3.34241	1.74089	0.00174812	0.0109569
CXCL3	3.32537	1.73351	2.94881e-05	0.00053672
SIGLEC14	3.28937	1.71781	2.60822e-06	8.7195e-05
A2M	3.28299	1.71501	0.000436537	0.00390525
COL9A2	3.2256	1.68957	6.71935e-09	8.92462e-07
RP11-856M9.1	3.21286	1.68386	1.47561e-06	5.73218e-05
INKA2	3.1973	1.67685	2.45629e-11	1.44852e-08
KLHDC7B	3.13722	1.64949	8.85318e-08	6.42967e-06
OPTN	3.1365	1.64916	3.95621e-12	4.86053e-09
MS4A14	3.12534	1.64401	0.00343189	0.0180268
ZC3H12A	3.12039	1.64173	8.19002e-12	7.10268e-09
CNTNAP1	3.11805	1.64064	7.44034e-05	0.00106809
NRCAM	3.11511	1.63928	0.000317663	0.00311805
MS4A7	3.11089	1.63733	5.4555e-08	4.70353e-06
LOXHD1	3.11041	1.6371	9.70865e-05	0.00130836
CD38	3.10824	1.6361	2.18401e-12	3.67822e-09
LYNX1	3.102	1.6332	5.7024e-07	2.72956e-05
ADGRE4P	3.09839	1.63152	3.36519e-06	0.000105785
ITGB2-AS1	3.0761	1.6211	3.07407e-09	4.67227e-07
ZMAT3	3.07587	1.621	8.12056e-11	3.23837e-08
TRIM36	3.05986	1.61347	0.0005521	0.00466989
TRAC	3.05719	1.61221	2.98178e-06	9.634e-05
PRF1	3.05523	1.61128	6.32949e-09	8.70085e-07
TNFRSF10D	3.04735	1.60756	9.11508e-11	3.35959e-08
MDK	3.03754	1.60291	5.90386e-10	1.45004e-07
FXYD6	3.03712	1.6027	8.38547e-07	3.6576e-05
RP11-704M14.1	3.03614	1.60224	4.26199e-05	0.000699715
MSC-AS1	3.03398	1.60121	0.000153821	0.00182444
NPTXR	3.03122	1.5999	1.59986e-06	6.09478e-05
AJ006998.2	3.01349	1.59144	7.48154e-06	0.000192496
AF127936.3	3.00258	1.5862	0.000120453	0.00151651
C5AR1	2.98344	1.57698	4.1011e-05	0.00068032
OLIG1	2.97984	1.57524	9.05104e-07	3.89036e-05
HSD17B14	2.97885	1.57475	4.26389e-07	2.16233e-05
SGIP1	2.9755	1.57313	3.03918e-05	0.000550449
LAMP5	2.94988	1.56065	0.00666638	0.0290175
SIGLEC5	2.93793	1.5548	7.13907e-07	3.21869e-05
OTOF	2.93393	1.55283	0.000169363	0.00194616
SGK1	2.91565	1.54382	1.16191e-07	8.08019e-06
GDF11	2.87705	1.52459	2.94538e-11	1.60829e-08
GBP4	2.87493	1.52353	8.68054e-10	1.85154e-07
SPP1	2.8734	1.52276	1.86959e-08	2.07243e-06
FAS	2.87291	1.52251	4.54952e-11	2.03253e-08
NSMCE1-DT	2.86912	1.52061	0.000192978	0.00214722
FLNC	2.85887	1.51544	0.00016295	0.00189461
PLEKHA3P1	2.85621	1.5141	9.03917e-05	0.0012443
ABCC6	2.85502	1.5135	3.23168e-05	0.000577511
RP11-443B7.1	2.84857	1.51024	1.58922e-06	6.06992e-05
GJA5	2.84185	1.50683	0.000733971	0.00578042
RP11-301G19.1	2.84032	1.50606	6.20209e-06	0.000167775
SERPINE1	2.83863	1.5052	1.58347e-05	0.000340804
L3MBTL2-AS1	2.83626	1.50399	0.000272229	0.00277365
LINC02694	2.83411	1.5029	6.17634e-06	0.000167694
NOTCH3	2.83391	1.50279	3.26634e-06	0.000103561
LTF	2.82698	1.49926	0.000961484	0.0070418
COL5A1	2.8268	1.49917	2.24094e-08	2.37684e-06
BCL3	2.8235	1.49748	2.91233e-10	8.94509e-08
ANTXR1	2.80639	1.48872	9.00095e-06	0.000223027
ABCA10	2.79207	1.48133	0.00593076	0.0266598
CD274	2.78769	1.47907	1.35087e-07	9.02269e-06
HS3ST1	2.78565	1.47801	0.000405868	0.00369593
CRHBP	2.78285	1.47656	1.74404e-09	3.21385e-07
HLA-DQA1	2.78244	1.47635	2.33971e-11	1.43726e-08
MS4A1	2.78197	1.47611	0.000340498	0.0032576
DUSP15	2.77234	1.4711	4.44067e-06	0.000130676
LAG3	2.76723	1.46844	0.00158355	0.0101771
ITGA3	2.76384	1.46667	0.000172456	0.00196638
PLXNB2	2.76074	1.46505	5.49868e-10	1.42223e-07
ZG16B	2.75992	1.46463	3.3106e-07	1.82802e-05
RTN1	2.75902	1.46416	2.76121e-08	2.80749e-06
LNCAROD	2.74864	1.45872	9.73338e-05	0.00131049
RASGRF1	2.74707	1.45789	3.13878e-06	0.00010038
ASB2	2.72973	1.44876	7.9682e-08	5.93309e-06
RGS1	2.71268	1.43972	0.000785729	0.00608723
HDX	2.71175	1.43922	0.000264988	0.00271867
MDM2	2.70496	1.43561	2.17003e-12	3.67822e-09
GPNMB	2.69759	1.43167	6.8598e-05	0.00100535
TP53INP1	2.69615	1.4309	6.54323e-10	1.55592e-07
HTR7	2.69349	1.42948	6.94356e-06	0.000182476
SYTL2	2.68951	1.42734	1.7794e-07	1.1211e-05
SLC22A18AS	2.68646	1.42571	0.00137411	0.00914604
RP11-465B22.3	2.68646	1.42571	0.00027514	0.00279303
AK5	2.6689	1.41624	9.99203e-06	0.000241888
TCEAL2	2.6686	1.41608	0.00172686	0.0108539
MAFB	2.65465	1.40852	0.00103923	0.00742674
TAMALIN	2.64709	1.40441	1.34192e-07	9.02269e-06
MSC	2.64352	1.40246	2.09745e-06	7.41553e-05
REEP2	2.63544	1.39804	5.95587e-06	0.00016382
RIMBP2	2.63285	1.39663	0.000110099	0.00143265
XACT	2.62013	1.38964	0.000135074	0.00165811
TP73	2.60675	1.38225	7.80641e-07	3.47704e-05
CD1A	2.60645	1.38209	0.000178628	0.00201648
MMP19	2.59129	1.37367	0.000859881	0.00651786
SYNPO	2.5887	1.37223	0.00291117	0.0159789
BCL6B	2.57395	1.36398	3.17933e-05	0.00057023
GPR82	2.57055	1.36208	0.0112591	0.042881
CBLN3	2.56697	1.36007	7.10542e-06	0.000185337
SLAMF7	2.56332	1.35801	0.000179244	0.00201879
ALDH1A2	2.56283	1.35774	0.00835006	0.0344157
CXCL16	2.5609	1.35665	2.85192e-05	0.000522309
CDH9	2.55608	1.35394	0.000152738	0.00181367
MARCHF4	2.53649	1.34283	1.12123e-05	0.000264062
CCL5	2.5305	1.33942	2.05135e-05	0.00041203
JAM2	2.52341	1.33537	6.99939e-05	0.00102373
GJC1	2.51981	1.33331	3.58411e-05	0.000618018
LRRC25	2.51921	1.33297	3.77337e-07	2.03032e-05
PDE11A	2.51773	1.33212	0.00258197	0.0146577
AC074289.1	2.51702	1.33172	0.00255734	0.0145627
ADAMTS7P1	2.5142	1.3301	0.00136082	0.00909575
GEM	2.50879	1.32699	0.00225836	0.0132544
LINC00865	2.50741	1.3262	0.00198302	0.0120482
COL15A1	2.50681	1.32585	1.74616e-05	0.000370598
DNAH6	2.50141	1.32274	0.00537927	0.0248454
CPM	2.49758	1.32053	1.99576e-06	7.21165e-05
APOE	2.49751	1.32049	0.000159606	0.00187701
GAL3ST4	2.48588	1.31375	2.18775e-05	0.000429481
MTUS1	2.47994	1.3103	0.00733585	0.0312038
SLC15A3	2.47982	1.31023	1.05829e-05	0.000253286
TRIM22	2.47578	1.30788	4.65022e-10	1.24651e-07
WHRN	2.4721	1.30573	0.00185661	0.011433
TRIM10	2.46658	1.30251	0.0108707	0.0417797
RPS27L	2.4663	1.30235	9.54944e-11	3.43384e-08
VWCE	2.46337	1.30063	4.39292e-08	3.97331e-06
GBP5	2.4601	1.29871	8.92579e-09	1.12473e-06
RP11-345F18.2	2.45958	1.29841	0.00118177	0.00817175
TNFRSF10C	2.45509	1.29577	0.000116812	0.00148718
PRR5L	2.44857	1.29194	1.91006e-06	6.93596e-05
DRAXIN	2.44771	1.29143	0.000144852	0.00174902
TBC1D9	2.4385	1.28599	1.32439e-06	5.3203e-05
FAT1	2.43469	1.28374	0.000115376	0.00147784
DDR1	2.43431	1.28351	4.96679e-05	0.000791626
CA1	2.42988	1.28089	9.87327e-06	0.000240201
OLFML2B	2.42855	1.2801	0.000165598	0.00191184
SEZ6L2	2.42702	1.27919	2.36537e-05	0.000455851
ARNT2	2.42699	1.27917	1.0488e-05	0.000251423
PLAAT3	2.42525	1.27813	0.000152761	0.00181367
SELP	2.42291	1.27674	1.63871e-07	1.05041e-05
SAMD14	2.42116	1.2757	8.15741e-10	1.79499e-07
PPP1R16B	2.42086	1.27552	2.8325e-08	2.84079e-06
TMPRSS13	2.41882	1.2743	0.000152557	0.00181367
PCGF2	2.41877	1.27427	0.000662558	0.00538187
RP11-874J12.4	2.41083	1.26953	0.000148669	0.00178212
GBP2	2.40478	1.26591	3.92994e-10	1.13606e-07
TIGAR	2.4026	1.26459	4.89368e-06	0.000140638
CYSRT1	2.38095	1.25154	0.000774185	0.0060136
CDHR1	2.3775	1.24945	1.64396e-06	6.1987e-05
LPL	2.37593	1.24849	0.00370098	0.0190335
RAPGEF3	2.37561	1.2483	2.17443e-05	0.000428005
CSRP2	2.37059	1.24524	0.00228114	0.0133509
CCDC42	2.36861	1.24404	0.00190487	0.0116626
LINC02846	2.36512	1.24192	0.000240803	0.00253149
GP1BA	2.36342	1.24087	5.7279e-08	4.82551e-06
ALPK3	2.36054	1.23912	0.00164877	0.0104859
PROCR	2.36015	1.23888	1.44027e-06	5.63233e-05
SCHIP1	2.36009	1.23884	2.20598e-07	1.31043e-05
PRDM16-DT	2.35601	1.23634	1.33265e-05	0.000300417
SLAMF8	2.34984	1.23257	9.87e-06	0.000240201
RP11-39H3.2	2.3479	1.23137	4.89956e-05	0.000782603
TLR8	2.34765	1.23122	0.0026426	0.0149202
VNN2	2.34442	1.22923	1.01839e-06	4.27751e-05
NEAT1	2.3413	1.22731	2.69967e-07	1.54868e-05
CTD-3088G3.8	2.33205	1.2216	0.000187344	0.0020972
RND1	2.32442	1.21687	0.000499421	0.00433702
RP11-807C20.3	2.31675	1.2121	0.000108136	0.00141594
SGSH	2.31671	1.21208	7.31664e-05	0.00105444
ATF3	2.31614	1.21172	1.00079e-05	0.000241888
KISS1R	2.31036	1.20812	0.00140577	0.00928966
FAM131B	2.30813	1.20673	0.000322096	0.00314689
SLC2A6	2.30794	1.20661	1.22334e-11	9.23125e-09
PRDM16	2.30792	1.2066	3.33205e-06	0.000105191
NFE2L3	2.30757	1.20638	1.30689e-09	2.52909e-07
S100A9	2.30657	1.20575	2.21532e-05	0.000431855
AOC1	2.30641	1.20565	2.17774e-05	0.000428085
RP11-996F15.2	2.30014	1.20172	5.5571e-08	4.73574e-06
ANO9	2.29989	1.20156	2.94147e-06	9.54559e-05
DEPP1	2.29527	1.19866	0.000523385	0.00448359
ARHGEF25	2.29353	1.19757	0.00041894	0.00378922
FCMR	2.29146	1.19627	1.39765e-05	0.000310325
DCHS1	2.28582	1.19271	6.755e-06	0.000179117
STXBP5-AS1	2.28468	1.19199	0.000181086	0.00203488
SETBP1	2.28416	1.19167	0.00208344	0.0124862
GJA1	2.28238	1.19054	0.00587246	0.0264807
LINC00877	2.27965	1.18881	7.26163e-05	0.00104938
ITGAX	2.27388	1.18515	1.66604e-09	3.10916e-07
CEP170B	2.27224	1.18411	1.82829e-06	6.68844e-05
B4GALNT1	2.27186	1.18387	0.000236327	0.00249582
SESN1	2.27059	1.18307	1.78899e-11	1.19158e-08
IRAK2	2.2704	1.18295	2.08214e-06	7.39688e-05
GVINP1	2.26603	1.18017	4.77919e-06	0.000138156
LIMCH1	2.26592	1.1801	0.00136031	0.00909575
DENND2D	2.26572	1.17997	7.1111e-10	1.61291e-07
COPZ2	2.26349	1.17855	0.000404369	0.00368455
JPH4	2.26172	1.17742	4.82684e-05	0.000777728
CD69	2.26129	1.17715	1.03053e-08	1.25563e-06
LILRB2	2.26032	1.17653	4.38958e-06	0.000129899
RASD1	2.25877	1.17554	0.0017533	0.0109668
RIC3	2.25594	1.17373	1.37816e-05	0.000307385
PHLDA1	2.25343	1.17212	0.00057834	0.00482813
IRF4	2.23691	1.16151	0.000202124	0.0022139
IL21R	2.23628	1.1611	3.95414e-07	2.06969e-05
PADI3	2.231	1.15769	0.0049905	0.0235364
CACNA1C	2.23047	1.15735	0.000599213	0.00497421
HCP5	2.22943	1.15667	2.22145e-08	2.37325e-06
CFP	2.22678	1.15496	1.74704e-05	0.000370598
TGM5	2.22668	1.1549	3.88457e-05	0.000655265
KIAA1217	2.22536	1.15404	0.00136169	0.00909575
EGFEM1P	2.2199	1.15049	0.00104998	0.00748545
TM4SF1	2.21938	1.15016	2.04574e-05	0.00041203
BBC3	2.21798	1.14924	4.79184e-09	6.81942e-07
CD14	2.21629	1.14815	0.00083355	0.00634754
DDIT4	2.21431	1.14686	6.03949e-07	2.87227e-05
SH3BP5	2.2135	1.14633	2.05815e-08	2.24584e-06
ATP9A	2.21236	1.14558	4.27802e-08	3.90021e-06
DDB2	2.20951	1.14373	1.11031e-10	3.89746e-08
HOXB-AS3	2.20636	1.14167	2.53974e-06	8.58795e-05
ZNF578	2.20204	1.13884	0.00689869	0.0298
MX1	2.20107	1.13821	0.000545604	0.00462822
IER3	2.2003	1.1377	1.22191e-07	8.41802e-06
CCDC102B	2.19666	1.13531	0.000951409	0.00699234
CYTH4	2.19484	1.13412	8.01763e-10	1.79097e-07
TPSB2	2.18633	1.12851	5.12586e-08	4.47243e-06
G0S2	2.18334	1.12654	0.0017393	0.0109164
DPY19L2P1	2.17928	1.12385	0.00233128	0.0135528
PRDM1	2.17791	1.12294	7.88583e-05	0.00111682
MYO1E	2.17787	1.12292	1.24411e-08	1.47919e-06
TXLNB	2.17016	1.1178	0.000919854	0.00684041
SRGAP1	2.17015	1.1178	0.000333417	0.00321295
PADI4	2.16949	1.11736	3.57435e-08	3.35647e-06
GPR84	2.16888	1.11695	2.69774e-05	0.000502181
HLA-DOA	2.16761	1.11611	6.57241e-09	8.80882e-07
SULT1C4	2.16651	1.11537	2.94035e-06	9.54559e-05
MYO6	2.16528	1.11455	0.000416155	0.00376866
LINC00954	2.16499	1.11436	0.000212591	0.00230458
SDC4	2.1648	1.11424	2.13082e-09	3.6525e-07
MOCOS	2.15897	1.11034	0.00105611	0.00750139
MTDHP3	2.15741	1.1093	0.00273369	0.0152489
LRRC2	2.15616	1.10846	0.0011725	0.00811366
LINC01588	2.1515	1.10534	0.000589304	0.00490023
HECW2-AS1	2.14797	1.10297	5.46717e-06	0.000154411
ITGA9	2.14709	1.10238	1.25784e-10	4.31262e-08
UMODL1	2.14288	1.09955	0.00037292	0.00346349
GSAP	2.14041	1.09789	1.35963e-07	9.02926e-06
SESN2	2.13209	1.09227	3.49087e-09	5.14659e-07
PREX2	2.13026	1.09103	2.65731e-05	0.000498277
TMEM179	2.12547	1.08778	0.00744735	0.0314602
PXDC1	2.12411	1.08686	1.81435e-05	0.000378881
PLXNA2	2.12007	1.08411	3.94491e-07	2.06969e-05
JUN	2.11827	1.08288	0.000911549	0.00679825
GASK1B	2.11741	1.0823	5.63408e-08	4.77375e-06
MYL9	2.11398	1.07996	6.61354e-06	0.000176293
RASAL1	2.10662	1.07493	6.88778e-05	0.00100841
S100B	2.10538	1.07408	6.32493e-06	0.000170161
NOD2	2.10524	1.07399	9.66759e-07	4.13128e-05
GBP1P1	2.10332	1.07267	0.00273092	0.0152392
ZNF415	2.09601	1.06764	0.00384336	0.0195523
PCDH12	2.09466	1.06672	0.00024869	0.00258747
HLA-DQB2	2.09045	1.06381	2.64783e-05	0.000497811
GSDME	2.08702	1.06145	0.000162294	0.00189147
NFKBIA	2.07726	1.05468	5.60447e-10	1.4246e-07
FMN1	2.07555	1.05349	0.000681501	0.00548437
RP11-217A12.2	2.07461	1.05284	0.000470761	0.0041263
SNX7	2.07096	1.0503	0.0100821	0.0396433
ARMC12	2.06974	1.04945	0.000413737	0.00375137
COL2A1	2.06788	1.04815	5.03687e-05	0.000801063
SYNE2	2.06378	1.04529	3.93536e-05	0.000660058
ECEL1P1	2.06271	1.04454	0.0113598	0.0430975
SECTM1	2.06209	1.04411	4.86215e-05	0.000779576
DTX3	2.06155	1.04373	1.16175e-08	1.39249e-06
GLIS2	2.05856	1.04164	0.000776558	0.00602568
B4GALNT4	2.04779	1.03407	0.000242999	0.00254469
KCNE5	2.04574	1.03262	7.64048e-05	0.00109294
DNM3	2.04534	1.03234	1.99947e-08	2.19987e-06
RASA4	2.04422	1.03155	0.0011201	0.00783748
MICF	2.04382	1.03127	0.00376341	0.0192586
RP11-513I15.6	2.0422	1.03013	0.000296708	0.0029457
FGD5	2.04162	1.02971	1.40934e-06	5.55582e-05
HCK	2.04035	1.02881	2.46746e-07	1.43722e-05
PARD3B	2.03983	1.02845	5.18502e-05	0.000819323
CMKLR1	2.03677	1.02629	0.00430641	0.0212222
XIRP2	2.03571	1.02553	0.00620745	0.0276151
ADAM8	2.03526	1.02522	5.99964e-10	1.45004e-07
SEPTIN4	2.03416	1.02444	0.00164697	0.0104841
RP11-424G14.2	2.03217	1.02302	0.00550051	0.0251923
MAML2	2.02759	1.01977	3.2883e-06	0.000104033
MYCT1	2.02522	1.01808	1.05888e-07	7.50531e-06
TGFB1I1	2.02476	1.01775	2.12369e-05	0.000421053
IL10RA	2.02086	1.01497	2.89177e-08	2.84264e-06
PSD	2.02019	1.01449	4.95949e-05	0.000791318
CCR5	2.01989	1.01427	0.000732998	0.00577892
LRP1	2.01939	1.01392	8.12892e-06	0.000206986
RSPH1	2.01938	1.01391	0.00244544	0.0141053
PAK6	2.01806	1.01297	3.4867e-06	0.000107541
AGRN	2.01777	1.01276	1.43383e-05	0.000315978
PTPRO	2.01647	1.01183	0.000109918	0.00143155
ROR2	2.01604	1.01152	0.000252447	0.00260814
MAPK11	2.01561	1.01121	7.40708e-06	0.000190914
ITGB5	2.01067	1.00768	0.00361225	0.0186817
RP11-622O11.6	2.0097	1.00698	0.00207261	0.0124365
