# Supplementary material for: Safety and efficacy studies of CRISPR-Cas9 treatment of sickle cell disease highlights disease-specific responses
Source: Mol Ther. 2024 Jul 22;32(12):4337–52. doi: 10.1016/j.ymthe.2024.07.015 (PMC11638826; doi:10.1016/j.ymthe.2024.07.015)
Supplement: Data S5. Table S5 [file mmc6.xlsx]

## Sheet: DEGs SCD_197_vs SCD_UT
Differentially expressed genes in SCD HSPCs treated with sgRNA -197 vs SCD UT HSPCs
Upregulated						Downregulated
GeneSymbol	FC	logFC	PValue	FDR		GeneSymbol	FC	logFC	PValue	FDR
CELA2B	151.775	7.24579	1.11878e-06	6.81576e-05		RP1-80N2.5	-6.94276	-2.79551	0.000193017	0.00281469
TSPAN11	101.439	6.66447	2.43532e-08	4.98665e-06		KRT13	-5.82291	-2.54174	4.3647e-05	0.000977945
MUC5AC	76.5482	6.2583	1.18851e-07	1.42267e-05		PRG3	-5.6989	-2.51068	4.57927e-05	0.00100794
RRAD	52.5329	5.71515	4.52641e-08	7.75963e-06		EPX	-5.3882	-2.4298	7.94032e-06	0.000287627
CELA2A	47.8226	5.57962	2.01128e-05	0.00056672		SLPI	-4.60933	-2.20456	3.20452e-05	0.000777043
EBI3	45.2259	5.49908	5.19076e-11	8.50304e-08		HBB	-4.53218	-2.18021	7.93343e-09	2.16597e-06
CXCL13	45.0806	5.49443	2.2641e-07	2.28627e-05		C10orf82	-4.32111	-2.1114	5.51211e-06	0.000216707
IDO1	43.6187	5.44687	2.84419e-09	1.07518e-06		CEACAM6	-4.21676	-2.07613	8.97839e-07	5.80007e-05
AQP2	37.3027	5.22121	9.32541e-06	0.000321978		FAM178B	-3.98384	-1.99416	3.89323e-05	0.000896842
CD177	29.9109	4.9026	0.000115471	0.00195227		PRTN3	-3.94241	-1.97908	2.94427e-06	0.000139126
ADAMDEC1	27.0118	4.75552	2.64269e-08	5.26502e-06		YBX2	-3.90037	-1.96361	1.67313e-06	9.29465e-05
LAD1	21.0636	4.39668	8.29243e-10	5.09397e-07		ATP1B2	-3.85771	-1.94775	9.23064e-06	0.000321978
SPATA18	20.7447	4.37467	8.38141e-08	1.16573e-05		TLCD4	-3.84876	-1.94439	8.38717e-06	0.0002994
CCL22	19.3933	4.27749	1.03284e-07	1.33613e-05		BPI	-3.84027	-1.94121	0.00440346	0.0287385
CXCL8	18.7945	4.23224	4.0017e-10	3.27761e-07		MFAP4	-3.73206	-1.89997	1.50062e-08	3.40364e-06
APOBEC3H	17.2564	4.10906	8.79812e-11	9.97774e-08		DES	-3.54597	-1.82618	4.04055e-06	0.000171386
SYNPO	17.2189	4.10593	5.30274e-08	8.59103e-06		PKLR	-3.2507	-1.70075	8.15653e-07	5.32087e-05
CCL4L2	16.9529	4.08346	1.14538e-05	0.000368697		GDF10	-3.09626	-1.63053	0.00102006	0.00978263
CCL1	16.9436	4.08267	2.83471e-07	2.64507e-05		ZDHHC19	-3.09601	-1.63041	5.00488e-05	0.00107561
RP4-794I6.4	15.8209	3.98376	2.40245e-08	4.98665e-06		CEBPE	-3.08909	-1.62718	1.85805e-06	9.99751e-05
GDF15	15.5304	3.95703	3.06926e-09	1.13125e-06		ACSBG1	-3.08341	-1.62452	2.7177e-06	0.000132442
NCCRP1	15.3762	3.94262	2.3287e-06	0.00011798		GPT	-3.06872	-1.61764	0.00021015	0.00299926
CD70	15.1089	3.91733	2.77568e-06	0.000133296		ADD2	-2.98608	-1.57825	7.06672e-06	0.000262513
PURPL	14.3656	3.84455	2.80253e-07	2.6317e-05		WSCD2	-2.96513	-1.5681	0.000364995	0.00455256
CDKN1A	14.2387	3.83174	3.08801e-12	1.24928e-08		KIF26A	-2.93813	-1.5549	2.88513e-07	2.65847e-05
TFPI2	12.9827	3.69851	1.85742e-05	0.000533801		F13A1	-2.83505	-1.50338	1.28258e-05	0.000398087
C3	12.8929	3.6885	5.75625e-10	3.85747e-07		HBA2	-2.79533	-1.48302	1.96815e-05	0.000556936
LNCTAM34A	12.5872	3.65389	3.36101e-09	1.20857e-06		UGT3A2	-2.72142	-1.44436	1.35047e-06	7.85933e-05
FLT1	11.9249	3.57591	4.16433e-07	3.36671e-05		SLC14A1	-2.71476	-1.44082	0.000613226	0.00669688
MMP9	11.8842	3.57098	2.79726e-07	2.6317e-05		MZB1	-2.7016	-1.43381	1.00359e-05	0.00033997
DUOX2	11.4862	3.52182	2.30034e-07	2.29148e-05		ESPN	-2.67598	-1.42007	2.71257e-05	0.000683717
CYGB	11.3791	3.50831	6.19043e-05	0.00124592		LTBP2	-2.66754	-1.41551	0.00471083	0.0302095
IL32	11.1973	3.48508	2.39488e-09	9.80768e-07		RAB3IL1	-2.61828	-1.38862	4.67976e-05	0.00101751
NRP2	11.0992	3.47239	2.88684e-08	5.60008e-06		AOX2P	-2.61141	-1.38483	0.00042919	0.00515272
MIR34AHG	11.0658	3.46804	1.43655e-10	1.41194e-07		SLC4A1	-2.57614	-1.36521	0.000901803	0.00894702
CYP27A1	10.9114	3.44777	3.2615e-08	5.93634e-06		LINC01226	-2.5761	-1.36519	0.00800092	0.0438994
CXCL10	10.683	3.41724	0.000155279	0.00241767		EPCAM	-2.56908	-1.36125	0.000212061	0.00301486
TMEM176A	10.4602	3.38683	3.82237e-06	0.000166234		SH3TC2	-2.54492	-1.34762	0.00022557	0.00314327
CCL4	10.4228	3.38167	1.15398e-05	0.000369851		IGLL1	-2.54088	-1.34533	1.53544e-07	1.68933e-05
CHI3L1	10.3701	3.37435	1.17929e-07	1.42267e-05		P2RY2	-2.53817	-1.34379	2.79256e-07	2.6317e-05
PTPRN	10.204	3.35107	2.07062e-07	2.11994e-05		GXYLT2	-2.53592	-1.34251	0.000175634	0.00263883
TMEM176B	10.014	3.32395	1.09431e-06	6.69439e-05		FAM201A	-2.53144	-1.33996	0.00328654	0.0233511
NT5E	9.90317	3.30789	4.02025e-05	0.000918922		DYSF	-2.5249	-1.33623	0.000371542	0.00461469
CD207	9.84376	3.29921	3.94931e-07	3.21683e-05		NRG4	-2.49598	-1.31961	0.000158661	0.00244937
SDC1	9.82307	3.29617	2.00948e-09	9.1994e-07		CXADR	-2.45453	-1.29545	0.000154939	0.00241721
PNOC	9.7831	3.29029	0.000177045	0.00264724		PNMT	-2.44699	-1.29101	0.000205844	0.0029595
IL4I1	9.6956	3.27733	2.05915e-09	9.1994e-07		SLC47A1	-2.39578	-1.26049	0.00386001	0.0262613
CCL3	9.52038	3.25102	9.57004e-06	0.0003266		A4GALT	-2.37919	-1.25047	4.0601e-06	0.000171513
TNFRSF9	9.48476	3.24561	3.63794e-08	6.46194e-06		RHOXF1P1	-2.37019	-1.245	0.00335651	0.0237452
BAIAP2L1	9.39633	3.2321	1.04684e-09	5.71614e-07		RNF43	-2.36391	-1.24118	0.00339644	0.0239473
HBE1	9.31473	3.21951	1.04036e-06	6.42175e-05		MPO	-2.36303	-1.24064	6.21179e-05	0.00124599
LAMP3	9.06537	3.18037	5.11313e-08	8.46999e-06		SNX22	-2.3023	-1.20308	4.51144e-05	0.00100169
NOS1	9.04574	3.17724	0.000453715	0.0053513		BHLHA15	-2.25268	-1.17164	0.00163585	0.0139891
EGR3	9.03263	3.17515	3.77137e-06	0.000164501		SPNS3	-2.24239	-1.16504	1.47853e-05	0.000447598
EDA2R	9.03077	3.17485	1.21962e-12	8.99044e-09		PRG2	-2.18891	-1.13021	1.18673e-06	7.14123e-05
CSPG4	9.02471	3.17388	3.72188e-09	1.30647e-06		HBA1	-2.18104	-1.12502	7.47698e-05	0.00142236
CEACAM1	8.79651	3.13693	3.12799e-07	2.73676e-05		TRIM29	-2.15807	-1.10974	0.00628192	0.0371263
EBF4	8.69958	3.12095	8.73322e-09	2.29918e-06		GYPE	-2.15266	-1.10612	0.000119805	0.00200942
CCR7	8.68737	3.11892	1.05474e-07	1.33613e-05		HBD	-2.14626	-1.10182	2.18025e-05	0.000595996
CHI3L2	8.66369	3.11498	2.70143e-06	0.000132316		JPH1	-2.13525	-1.09441	2.2203e-06	0.000114454
FMOD	8.60242	3.10474	0.000692301	0.00735875		ALAS2	-2.13091	-1.09147	5.31768e-05	0.00112593
CALB1	8.51635	3.09024	1.5633e-05	0.00046845		AHSP	-2.11729	-1.08222	0.00318876	0.0228657
CH25H	8.42468	3.07462	5.69422e-07	4.13546e-05		EPB42	-2.10294	-1.07241	0.000525105	0.00596309
TUBAL3	8.25843	3.04587	9.44022e-07	5.94775e-05		KCNH1	-2.09872	-1.06951	0.0043318	0.0283713
MAP1B	7.89785	2.98146	0.000184336	0.00272311		ELANE	-2.08156	-1.05766	0.00117203	0.0108879
RP13-297E16.4	7.82613	2.9683	2.10784e-06	0.000109422		RP11-158K1.3	-2.06599	-1.04683	0.000350768	0.00443515
CD5	7.75993	2.95604	4.62699e-06	0.000188784		CD24	-2.06586	-1.04674	7.38346e-05	0.00141003
SLCO2B1	7.74644	2.95353	9.54051e-06	0.000326347		TSPOAP1	-2.05864	-1.04169	1.94611e-06	0.000103072
NPTX1	7.61026	2.92795	5.82733e-08	9.04341e-06		RNASE1	-2.02372	-1.01701	0.00467984	0.0300762
KRT79	7.37646	2.88293	8.02388e-08	1.13746e-05
WHRN	7.36343	2.88038	9.05765e-07	5.80007e-05
DUX4L50	7.35684	2.87909	6.13535e-05	0.00124079
MS4A1	7.23736	2.85546	1.09956e-07	1.37379e-05
PGF	7.21674	2.85135	1.35405e-06	7.85933e-05
BGLT3	7.20325	2.84865	4.31169e-05	0.000967539
PHLDA3	6.83789	2.77355	6.48518e-13	8.99044e-09
DRD2	6.81181	2.76804	4.58061e-05	0.00100794
CCL3L1	6.77531	2.76029	0.000281791	0.00372262
KITLG	6.77375	2.75995	1.38309e-07	1.58069e-05
WFDC21P	6.74185	2.75314	1.09341e-05	0.000359211
NR4A3	6.67598	2.73898	1.5559e-06	8.75518e-05
C5AR1	6.63358	2.72979	1.78572e-07	1.92167e-05
LRRC4B	6.45061	2.68944	5.899e-05	0.00120623
CD22	6.36325	2.66976	6.99255e-09	1.94512e-06
GJA1	6.36302	2.66971	6.96564e-05	0.0013477
IGKC	6.35753	2.66847	2.44991e-07	2.4241e-05
ACTA2	6.29291	2.65373	3.1261e-11	5.76102e-08
DEPP1	6.17302	2.62598	5.3638e-05	0.00112725
INHBA	6.14503	2.61942	4.41257e-07	3.47885e-05
PLA2G4C	6.08454	2.60515	2.96041e-08	5.66823e-06
TTC29	6.08015	2.60411	8.80761e-05	0.00160244
A2M	6.02387	2.59069	7.28294e-05	0.00139808
PLA2G7	5.88156	2.5562	1.15897e-05	0.000370644
FEZ1	5.87799	2.55532	8.94686e-08	1.21619e-05
MIR3142HG	5.85752	2.55029	7.13771e-11	8.76927e-08
BIRC3	5.84655	2.54758	4.23685e-12	1.24928e-08
CCL2	5.76259	2.52672	6.49008e-07	4.59386e-05
TCEAL2	5.76091	2.5263	1.01759e-05	0.000340962
ADGRB2	5.73986	2.52102	7.14816e-06	0.000264787
RGS1	5.67036	2.50344	1.97218e-07	2.03328e-05
CAVIN3	5.65017	2.4983	1.83402e-07	1.94525e-05
NECTIN4	5.47008	2.45156	1.67698e-06	9.29465e-05
TRAF1	5.39169	2.43074	1.17578e-08	2.79589e-06
PAPPA	5.38044	2.42773	0.000798034	0.00818748
CH17-112A12.2	5.36475	2.42351	2.76091e-06	0.00013302
FAS-AS1	5.25453	2.39356	9.52498e-10	5.40103e-07
RP11-946L16.2	5.17872	2.3726	1.78227e-06	9.76405e-05
SOWAHC	5.14444	2.36302	2.78729e-05	0.000697779
RP11-467J12.4	5.14181	2.36228	1.50358e-06	8.52586e-05
PAX5	5.07508	2.34343	1.37896e-05	0.000420911
SEPTIN10	5.05695	2.33827	7.06749e-05	0.00136561
AOC1	4.99136	2.31943	1.51707e-06	8.56943e-05
NRCAM	4.87828	2.28637	0.000297468	0.00388104
FXYD6	4.86374	2.28207	2.03869e-06	0.000106962
COL6A2	4.78402	2.25822	9.46504e-10	5.40103e-07
IRF4	4.77995	2.257	1.08178e-05	0.000356794
VEPH1	4.74338	2.24591	0.000154794	0.00241721
ARHGAP24	4.73145	2.24228	3.41011e-05	0.000813516
CRLF2	4.72466	2.24021	1.16628e-07	1.42267e-05
EPHA2	4.70929	2.23551	0.00103538	0.009882
CXCL16	4.70769	2.23502	3.09252e-05	0.000754312
GNAO1	4.67219	2.2241	0.000122439	0.00204795
NOTCH3	4.61379	2.20595	2.89203e-06	0.000137984
RELB	4.60376	2.20281	1.04578e-10	1.10128e-07
FOXA3	4.59269	2.19934	5.60602e-07	4.11192e-05
PLK2	4.58093	2.19564	2.34063e-09	9.80768e-07
LIMCH1	4.57807	2.19474	1.53584e-08	3.43074e-06
SLAMF7	4.54329	2.18374	7.52607e-10	4.82421e-07
RP11-365H23.1	4.51811	2.17572	1.12925e-06	6.85127e-05
ETV7	4.48883	2.16634	0.00348073	0.0243096
CXCL2	4.46188	2.15765	2.55746e-09	9.9586e-07
CTD-2643I7.4	4.45355	2.15495	2.23777e-05	0.00060424
LYPD6B	4.32143	2.11151	3.9702e-05	0.000913145
RP11-465B22.3	4.27439	2.09572	0.000165964	0.00254082
VGF	4.27027	2.09433	0.000175946	0.00263883
TNFRSF11A	4.25523	2.08924	6.87201e-09	1.94512e-06
SLCO5A1	4.21889	2.07686	0.00027951	0.00369912
TGFBR3	4.19598	2.06901	7.00975e-07	4.76446e-05
GP1BA	4.14424	2.05111	2.63492e-11	5.54951e-08
SGIP1	4.10865	2.03866	2.51711e-05	0.00065334
LYNX1	4.08944	2.0319	2.55043e-07	2.47375e-05
CD80	4.00401	2.00145	8.74112e-06	0.000309041
DUSP4	3.99586	1.99851	6.64455e-06	0.000249899
RASGRF1	3.98528	1.99468	4.23327e-07	3.3919e-05
TAMALIN	3.9693	1.98888	7.97786e-07	5.26237e-05
SCN4B	3.89522	1.96171	7.57833e-06	0.000277929
TMEM179	3.88813	1.95908	0.000533275	0.00600617
INSL3	3.84468	1.94286	0.000465874	0.00545976
CCL17	3.83353	1.93867	0.00266967	0.0202697
GJA5	3.80346	1.92731	0.000830413	0.00840851
NTS	3.76913	1.91423	0.000319362	0.00410136
ICAM1	3.76453	1.91247	5.7515e-08	9.02068e-06
ADAM19	3.75958	1.91057	3.82301e-05	0.000884815
TNFAIP3	3.74689	1.90569	6.9924e-11	8.76927e-08
NFKB2	3.68752	1.88265	3.85403e-09	1.32139e-06
IL7R	3.67611	1.87818	3.10648e-08	5.75461e-06
PRDM16-DT	3.66346	1.87321	0.000228819	0.00316918
IRGM	3.6506	1.86813	0.000434498	0.00518269
GZMB	3.64718	1.86678	9.42627e-06	0.000323189
NFKBIZ	3.641	1.86433	6.15939e-11	8.76927e-08
SELP	3.60266	1.84906	1.51197e-09	7.43035e-07
KLHDC7B	3.59958	1.84783	0.00545544	0.0333733
SLC4A11	3.59723	1.84689	7.97584e-07	5.26237e-05
SAMD4A	3.59507	1.84602	2.18299e-05	0.000595996
LINC02688	3.59421	1.84567	0.00448366	0.0291458
ADGRE4P	3.57811	1.8392	3.05376e-06	0.000142663
PTGS2	3.55991	1.83184	7.27361e-07	4.89657e-05
MAFB	3.55698	1.83065	0.000583485	0.00644852
L3MBTL2-AS1	3.54672	1.82648	1.0121e-05	0.00034067
MYOM1	3.53813	1.82299	3.01388e-06	0.000141961
RP11-946L16.1	3.53135	1.82022	5.87702e-05	0.0012034
ADAM12	3.52769	1.81873	0.000232845	0.00321126
NR4A1	3.5244	1.81738	2.28197e-05	0.000613924
MDK	3.52062	1.81583	1.25861e-09	6.3985e-07
ATF3	3.52019	1.81565	3.9546e-06	0.000170975
TNFSF4	3.48833	1.80254	5.18847e-08	8.4993e-06
TMCC3	3.45908	1.79039	2.91697e-06	0.000138725
GPR157	3.45158	1.78726	8.04224e-07	5.26963e-05
SLC15A3	3.44537	1.78466	1.33676e-05	0.00041028
MMP19	3.4392	1.78208	0.000530264	0.00598953
PTGIR	3.43371	1.77977	3.01893e-08	5.70616e-06
FGFBP2	3.43123	1.77872	0.000947703	0.00929733
SULF2	3.42077	1.77432	2.79717e-05	0.000697779
VWF	3.41373	1.77135	9.28549e-06	0.000321978
LRRN1	3.41252	1.77084	7.37529e-05	0.00141003
TRAC	3.41155	1.77043	9.38527e-07	5.9385e-05
SERPINE1	3.40376	1.76713	1.90686e-06	0.000101858
ARNT2	3.39368	1.76285	1.32595e-06	7.75735e-05
SPP1	3.36859	1.75215	4.12116e-06	0.000173033
SLFN14	3.35984	1.74839	1.19565e-07	1.42267e-05
COL9A2	3.34947	1.74393	5.47525e-09	1.71748e-06
DMD	3.33629	1.73825	3.12263e-08	5.75461e-06
GBP4	3.32621	1.73388	1.04935e-08	2.62214e-06
CXCL3	3.32323	1.73258	1.5462e-05	0.000465218
CRHBP	3.31557	1.72926	5.56825e-07	4.11192e-05
GEM	3.29713	1.72121	1.96477e-05	0.000556936
RASGRP1	3.2754	1.71167	1.55446e-07	1.69759e-05
DDR1	3.26028	1.70499	3.38262e-05	0.000809271
COL6A1	3.25769	1.70385	1.19657e-07	1.42267e-05
HS3ST1	3.24958	1.70026	0.00293511	0.0216845
B3GNT3	3.24332	1.69747	0.00345457	0.0242296
PTCH1	3.2431	1.69737	5.36214e-05	0.00112725
KCNA6	3.22385	1.68878	0.000208713	0.00298307
HLA-DQA1	3.21286	1.68386	6.04677e-05	0.00122793
ICOS	3.20763	1.68151	5.77269e-05	0.00119233
P4HA2	3.20242	1.67916	0.00119062	0.0110121
BTG2	3.19212	1.67451	6.19953e-09	1.8653e-06
FBLN1	3.1887	1.67297	4.18523e-05	0.000944914
PTPRS	3.17307	1.66588	1.04103e-06	6.42175e-05
F5	3.14158	1.65149	1.07235e-05	0.000354817
RGMA	3.12515	1.64392	0.000218136	0.00307346
IER3	3.12303	1.64295	9.02586e-09	2.33453e-06
KIF1A	3.11855	1.64088	0.000786979	0.00811028
LILRB4	3.11509	1.63928	4.99514e-05	0.00107509
GPR82	3.10936	1.63662	6.45333e-05	0.00127878
LILRB1	3.10647	1.63528	0.00326669	0.023274
LRRC43	3.08853	1.62692	0.00152624	0.0132439
SAMD14	3.08313	1.6244	6.46673e-09	1.86939e-06
GPNMB	3.08069	1.62325	0.00021106	0.00300643
GHRL	3.07117	1.61879	2.23613e-05	0.00060424
ABCC3	3.06438	1.61559	3.65441e-05	0.000857914
CXCR3	3.06316	1.61502	5.26391e-07	4.0003e-05
POU2F2	3.0546	1.61098	3.94771e-09	1.32275e-06
EFS	3.03182	1.60019	0.000144032	0.00229813
FDXR	3.02099	1.59502	5.0538e-10	3.54801e-07
LOXL4	3.01974	1.59443	3.99557e-05	0.000916122
HMOX1	3.01236	1.59089	7.36948e-06	0.000272302
PPP1R16B	3.01202	1.59073	4.8517e-08	8.12825e-06
COL6A3	3.0083	1.58895	0.000279249	0.00369899
TMPRSS13	2.98923	1.57977	9.68312e-06	0.000329696
TIGAR	2.98827	1.57931	1.12867e-05	0.000364115
PRDM16	2.98122	1.5759	1.72871e-07	1.874e-05
B4GALNT1	2.9694	1.57017	7.88394e-05	0.00146944
TNFRSF10D	2.96902	1.56999	8.59287e-08	1.18397e-05
CYP4F26P	2.94157	1.55659	0.000507242	0.00579593
SLC1A6	2.93953	1.55558	4.60377e-05	0.00100994
TYMP	2.93858	1.55512	0.000128644	0.00211203
TVP23A	2.93287	1.55231	3.77334e-05	0.00087509
NPTX2	2.93086	1.55133	0.000881731	0.00878929
PLA2R1	2.92611	1.54899	0.0013175	0.0118222
GLS2	2.91607	1.54403	0.000215697	0.00304891
ABCA1	2.90957	1.5408	1.78817e-06	9.76405e-05
TMEM158	2.90813	1.54009	0.00247939	0.0192489
ZG16B	2.90618	1.53912	4.594e-07	3.58357e-05
PCDH12	2.89861	1.53536	2.22607e-05	0.00060329
TNFSF9	2.89768	1.5349	2.97409e-05	0.000733227
BICDL1	2.89653	1.53433	0.000235257	0.00323544
MAP2	2.86488	1.51848	3.56287e-06	0.000159646
BCL6B	2.85581	1.5139	1.8949e-06	0.000101588
FCMR	2.84408	1.50796	0.000125618	0.00207855
AJ006998.2	2.84184	1.50682	3.37668e-07	2.91125e-05
TBC1D9	2.84021	1.506	5.1223e-06	0.000203006
RP11-39H3.2	2.83946	1.50562	6.19895e-05	0.00124592
DUSP15	2.82551	1.49851	1.6959e-05	0.000497071
CYP1A1	2.82024	1.49582	5.46829e-06	0.000215559
LINC02694	2.81108	1.49113	2.05175e-05	0.000571813
SPOCK2	2.80473	1.48786	3.4815e-07	2.96692e-05
WNT11	2.80054	1.4857	0.000333319	0.0042473
CD14	2.79519	1.48295	0.000155727	0.00242014
LINC01218	2.78965	1.48008	0.000385265	0.00473725
CPM	2.77703	1.47354	2.73095e-06	0.000132442
GJB2	2.77433	1.47214	8.86121e-05	0.0016069
LOXHD1	2.7678	1.46874	7.66404e-05	0.00144511
CD38	2.76679	1.46821	5.9572e-08	9.14865e-06
SEPTIN4	2.74792	1.45834	0.00125244	0.0114191
IL10RA	2.74282	1.45566	4.97805e-06	0.000199433
LCK	2.74229	1.45538	0.00308318	0.0224249
TLR8	2.73992	1.45413	0.000949496	0.00930127
MMP14	2.73405	1.45104	6.84064e-08	1.0187e-05
SPOCK1	2.73372	1.45087	0.000121329	0.00203268
IGLON5	2.72022	1.44372	0.000384969	0.00473725
PTPRO	2.71261	1.43968	2.03159e-05	0.000569425
JUN	2.7126	1.43968	3.36838e-06	0.000153271
THBS1	2.68502	1.42493	0.00106023	0.0100338
SEZ6L2	2.68491	1.42487	0.000406236	0.00492528
OSBPL6	2.68177	1.42319	2.35309e-05	0.000629612
RTN1	2.68121	1.42288	7.63262e-06	0.000278534
GDF11	2.68106	1.4228	3.7819e-12	1.24928e-08
FGD5	2.68034	1.42241	5.41162e-07	4.09146e-05
SNED1	2.67744	1.42086	0.00580164	0.0349259
TNFRSF10C	2.67553	1.41982	9.06144e-05	0.00163561
IL21R	2.67358	1.41877	3.20868e-10	2.9566e-07
SIGLEC14	2.66825	1.41589	5.47129e-09	1.71748e-06
RP11-347C18.3	2.66678	1.4151	3.57343e-06	0.000159646
S100A9	2.66622	1.4148	0.000313176	0.00403951
ACE	2.66458	1.41391	2.43947e-06	0.000121915
RP11-345F18.2	2.66322	1.41317	0.000142709	0.00228442
PLEKHA3P1	2.6599	1.41137	0.000296769	0.00387535
SGK1	2.65425	1.4083	5.59298e-07	4.11192e-05
LNCAROD	2.65213	1.40715	4.56284e-05	0.00100704
RASAL1	2.65212	1.40715	3.05245e-05	0.000748596
EGR1	2.64733	1.40454	4.40017e-10	3.4143e-07
SH2D2A	2.64322	1.4023	1.6891e-05	0.000496062
GBP1P1	2.64151	1.40137	0.0071347	0.0404877
ZC3H12A	2.6387	1.39983	2.09079e-08	4.53302e-06
BCL3	2.63349	1.39698	2.88172e-07	2.65847e-05
PARM1	2.62966	1.39488	0.000186587	0.00274448
SGSH	2.6278	1.39386	0.00205421	0.0166586
CEP170B	2.61909	1.38906	3.01032e-07	2.69322e-05
LINC00926	2.61687	1.38784	4.2946e-05	0.000966646
PXDC1	2.61556	1.38712	7.56256e-06	0.000277929
MARCHF4	2.60865	1.3833	0.000187566	0.00275153
BMF	2.60806	1.38298	1.3498e-07	1.5547e-05
INKA2	2.60277	1.38005	1.40286e-06	8.11071e-05
PSD	2.60037	1.37871	0.000193704	0.00281912
HSD17B14	2.5876	1.37161	0.000186713	0.00274448
EPHB3	2.58637	1.37093	0.00102409	0.00980402
JCHAIN	2.58443	1.36984	9.3956e-06	0.000322889
RAMP1	2.56128	1.35687	6.9803e-07	4.76446e-05
TNFAIP6	2.55864	1.35538	3.40155e-06	0.000154305
RAB3B	2.55683	1.35436	0.00253566	0.0195622
HGD	2.55366	1.35256	0.00161778	0.0138738
ADAMTS14	2.54752	1.34909	7.1206e-05	0.00137048
PTPRU	2.54026	1.34498	5.33067e-05	0.00112593
RASSF4	2.53315	1.34093	3.32966e-06	0.000151979
ANTXR1	2.53246	1.34054	0.000331318	0.00422545
FAT4	2.53235	1.34047	0.000219241	0.00307835
LSR	2.53061	1.33949	1.2133e-05	0.000383857
ITGB5	2.52568	1.33667	0.000283392	0.00373374
MSC	2.52472	1.33612	3.28953e-05	0.000791151
RP11-568N6.1	2.52249	1.33485	0.000584991	0.00645548
NID1	2.52129	1.33416	1.41199e-06	8.13162e-05
GPR84	2.52064	1.33379	2.20069e-05	0.000598612
TNF	2.51698	1.33169	4.4017e-06	0.000181269
SPIB	2.51694	1.33167	9.31901e-06	0.000321978
RP11-234B24.4	2.51081	1.32815	0.00243583	0.019041
CPNE5	2.50335	1.32386	7.47028e-05	0.00142236
MTUS1	2.50182	1.32298	0.00551428	0.0336749
PLAAT3	2.48939	1.31579	0.00669282	0.0387159
CCDC102B	2.48873	1.31541	8.9188e-05	0.00161535
SLC22A18AS	2.48371	1.3125	1.54452e-05	0.000465218
HECW2-AS1	2.47454	1.30716	1.50946e-07	1.67323e-05
ASB2	2.47088	1.30503	8.85124e-07	5.74863e-05
MEIS3P2	2.47067	1.3049	0.000563026	0.00627889
CTSH	2.47054	1.30483	3.11948e-07	2.73676e-05
TP73	2.46965	1.30431	7.98949e-06	0.000287993
SETBP1	2.46936	1.30414	0.000107675	0.00185668
TNFRSF4	2.46709	1.30281	3.7553e-07	3.14228e-05
TNFRSF10B	2.46114	1.29933	7.46203e-12	1.83354e-08
ECM1	2.45995	1.29863	7.99546e-07	5.26237e-05
RP11-598F7.3	2.45981	1.29855	0.00675531	0.0390104
PROCR	2.45269	1.29436	1.27385e-06	7.54235e-05
PCSK1N	2.44941	1.29243	0.000316736	0.00407829
KISS1R	2.43892	1.28624	0.00054694	0.0061273
S100A16	2.42757	1.27951	0.00564342	0.0342625
FAM198B-AS1	2.42448	1.27767	0.000130299	0.00213444
MS4A7	2.42055	1.27534	0.000230598	0.00318324
CSRP2	2.41801	1.27382	0.000343262	0.0043477
AK5	2.41781	1.2737	0.000920577	0.00909047
TPBG	2.41588	1.27255	9.37886e-06	0.000322889
OPTN	2.4111	1.26969	2.97524e-07	2.69104e-05
LRRC25	2.40424	1.26558	0.000158529	0.00244937
FAM131B	2.40256	1.26457	0.000247211	0.0033622
COL2A1	2.40194	1.2642	0.00209488	0.0169232
TM4SF1	2.40185	1.26415	1.10089e-05	0.000359877
KIF5C	2.40061	1.2634	2.89329e-05	0.000716904
TNFRSF18	2.4	1.26303	3.38683e-05	0.000809271
SLAMF8	2.39915	1.26252	3.45872e-05	0.000821126
PLXNB2	2.39871	1.26226	9.2617e-09	2.35423e-06
NAPSB	2.39654	1.26095	0.000486102	0.00564744
VNN1	2.39353	1.25914	3.70273e-06	0.000162961
GSDME	2.39183	1.25812	0.000155947	0.00242014
NR4A2	2.39148	1.2579	7.67499e-05	0.00144511
ACVRL1	2.38842	1.25606	1.6156e-05	0.000480217
GNGT2	2.38754	1.25552	0.000961784	0.00939486
KLF2	2.3841	1.25344	0.000593257	0.00652229
EPB41L1	2.38232	1.25237	0.000183919	0.00272241
ME1	2.37641	1.24879	6.45298e-05	0.00127878
ZNF366	2.37622	1.24867	0.000639837	0.0069012
FLG-AS1	2.36415	1.24132	0.00120977	0.0111221
MAP3K14	2.36402	1.24124	2.59467e-05	0.000665273
ID2	2.35016	1.23276	5.16959e-09	1.69367e-06
MAPK11	2.34469	1.2294	1.06035e-07	1.33613e-05
SLC7A7	2.33363	1.22257	0.000694466	0.00737114
ZMAT3	2.33142	1.22121	4.04547e-06	0.000171386
LAG3	2.32843	1.21936	0.00804888	0.0440477
RP11-856M9.1	2.32675	1.21831	8.73845e-05	0.00159536
MYL9	2.32396	1.21659	1.22192e-05	0.000384932
S100B	2.31725	1.21241	8.45347e-06	0.000301038
SLC41A2	2.31205	1.20917	4.20111e-05	0.000947048
ANKRD18B	2.31024	1.20804	3.55603e-05	0.000841518
RP11-616M22.5	2.30341	1.20377	0.00424442	0.027998
GPR68	2.29806	1.20041	2.44384e-05	0.000642505
HCK	2.29682	1.19964	3.27581e-05	0.000789137
CFP	2.28736	1.19368	1.76476e-05	0.000511157
CH507-9B2.1	2.28503	1.19222	0.00208543	0.0168653
SECTM1	2.28274	1.19077	1.18285e-05	0.000376647
CD9	2.2778	1.18764	3.53489e-07	2.9951e-05
GBP2	2.27528	1.18605	3.46732e-07	2.96692e-05
LAMP5	2.27495	1.18583	0.000571686	0.00634666
FLNC	2.27067	1.18312	0.0005347	0.00601762
NES	2.26662	1.18054	0.00117348	0.0108879
IRAK2	2.25517	1.17324	1.00541e-05	0.00033997
LINC00877	2.25308	1.1719	6.16693e-05	0.00124376
GBP5	2.24958	1.16965	1.89338e-08	4.16628e-06
TMEM200A	2.24918	1.1694	0.000166728	0.00254722
TCEAL5	2.24817	1.16875	0.00100505	0.00966564
SLC2A6	2.24744	1.16828	1.11787e-09	5.886e-07
PPM1J	2.24424	1.16622	0.000836961	0.00844623
COL15A1	2.24086	1.16405	0.000858149	0.00860659
JAM2	2.23622	1.16106	6.20297e-05	0.00124592
MYOF	2.23478	1.16013	0.00029236	0.00383475
COL5A1	2.23419	1.15975	6.52985e-07	4.59386e-05
CMKLR1	2.23399	1.15962	0.0043068	0.0282577
CD1A	2.23023	1.15719	4.31791e-06	0.000179254
ZNF532	2.22618	1.15457	0.000171378	0.00259407
CDCP1	2.22247	1.15217	2.28037e-06	0.00011633
ITGB2-AS1	2.22114	1.1513	0.000269553	0.0035964
PDGFA	2.22054	1.15091	0.00164141	0.0140161
TNK1	2.21694	1.14857	0.0027313	0.0206395
RP11-443B7.1	2.21546	1.14761	5.99369e-05	0.0012222
MPZL2	2.21191	1.14529	0.00010621	0.00184219
RASD1	2.20974	1.14388	0.000631882	0.00684485
FAS	2.20943	1.14367	2.26119e-06	0.000115753
TSPAN9	2.20765	1.14251	9.89515e-05	0.00174294
ABCG1	2.20684	1.14198	2.37506e-05	0.000633192
MT1E	2.20623	1.14158	0.00301963	0.0220825
ITGA3	2.20433	1.14034	0.00720587	0.0407816
TMEM51	2.2032	1.1396	7.01274e-07	4.76446e-05
MYCL	2.19615	1.13498	0.000455545	0.0053643
SMPD3	2.19391	1.13351	0.000574493	0.00636345
ASTN2	2.18941	1.13054	6.42312e-05	0.00127795
FARP1	2.18933	1.13049	0.000984242	0.00954385
NRP1	2.18745	1.12925	0.00017761	0.0026503
KCNH3	2.18723	1.1291	0.000669366	0.00714588
HTR7	2.18498	1.12762	0.000146064	0.00232514
BCL2A1	2.18447	1.12729	2.85618e-05	0.000708899
ZNF578	2.18189	1.12558	0.00315384	0.0227318
CYP4F22	2.1808	1.12486	1.11548e-05	0.00036384
ANO9	2.18054	1.12468	0.00233621	0.0184285
SYT3	2.17906	1.1237	0.0021807	0.0174371
SH3BP5	2.17714	1.12243	3.77947e-08	6.63342e-06
FGD2	2.1752	1.12115	0.000540017	0.00607282
OLFML2B	2.1719	1.11896	4.08273e-05	0.000928883
TPSG1	2.17161	1.11877	0.000711763	0.00751685
HCP5	2.15507	1.10773	0.000167474	0.00255333
CYRIA	2.14752	1.10267	5.6629e-07	4.13308e-05
JPH4	2.14684	1.10221	0.002166	0.0173457
CD180	2.14492	1.10092	0.000262702	0.00351453
TLR7	2.13746	1.0959	0.000637067	0.00688584
CD274	2.13739	1.09585	9.06067e-07	5.80007e-05
LINC01094	2.13591	1.09485	5.91455e-05	0.00120773
ICOSLG	2.13408	1.09361	0.000250383	0.00339908
SCN1B	2.13318	1.093	0.00224039	0.0177772
FCN1	2.12645	1.08844	0.000976494	0.00949634
DDIT4	2.12426	1.08696	3.76868e-05	0.00087509
RASGRP3	2.12129	1.08494	7.59525e-08	1.08715e-05
CLEC7A	2.11946	1.0837	0.000194774	0.00282633
MOCOS	2.11928	1.08357	0.000510921	0.00582561
NCF1B	2.11878	1.08324	8.31629e-05	0.00154029
XXYLT1-AS2	2.1151	1.08072	0.000476633	0.00555934
DPYSL4	2.10292	1.07239	0.000553396	0.00618553
ADGRE3	2.10159	1.07148	0.00534669	0.0329309
ZNF135	2.10119	1.07121	4.60721e-05	0.00100994
COPZ2	2.09895	1.06967	0.000767284	0.0079584
LGMN	2.09866	1.06947	0.00080769	0.00826771
GJC1	2.09714	1.06842	0.0047042	0.0301801
NPTXR	2.09515	1.06706	0.000117557	0.001983
SYDE1	2.092	1.06488	7.98498e-06	0.000287993
MPL	2.0913	1.0644	8.99171e-08	1.21619e-05
MMP25	2.09043	1.0638	0.00312428	0.0226234
HLA-F	2.08899	1.06281	0.000197539	0.00286082
PARD3B	2.08873	1.06262	6.37115e-05	0.00127276
TPSD1	2.08764	1.06187	0.000495891	0.00572508
CALCRL	2.08752	1.06179	2.16935e-05	0.000595581
MT2A	2.08393	1.05931	0.000221506	0.00310129
DNM3	2.08221	1.05812	1.76669e-06	9.71875e-05
MVP	2.0788	1.05575	3.01419e-07	2.69322e-05
AC156455.1	2.07269	1.0515	0.000100451	0.00176724
PCGF2	2.07159	1.05074	0.00334276	0.0236769
RHOB	2.06802	1.04825	1.9189e-05	0.000548262
BBC3	2.06612	1.04693	1.85701e-06	9.99751e-05
RPS27L	2.06501	1.04615	1.11353e-08	2.73613e-06
KCNE5	2.06112	1.04343	0.000980347	0.00951498
TCF7	2.06007	1.04269	0.000495575	0.00572508
PLXNB3	2.0595	1.04229	2.57831e-05	0.000662231
GVINP1	2.05283	1.03761	2.77817e-05	0.000697761
TP53INP1	2.05139	1.0366	1.39151e-08	3.20548e-06
HOXB-AS3	2.04875	1.03475	0.000194265	0.00282172
CASKIN1	2.04848	1.03455	0.00108427	0.0102078
RP11-996F15.2	2.04734	1.03375	4.922e-06	0.000197725
ZNF415	2.04729	1.03372	0.00511876	0.0319771
IL12RB1	2.04692	1.03346	2.05256e-06	0.000107308
ADAM8	2.04439	1.03167	0.000105547	0.00183427
PRR5L	2.04318	1.03081	6.32611e-07	4.52747e-05
CYYR1	2.04278	1.03054	0.000122903	0.00205029
AJ271736.10	2.04106	1.02932	0.000210369	0.00299948
CYTH4	2.04049	1.02892	3.96901e-06	0.000171097
BMP6	2.03757	1.02685	0.0011127	0.0104288
JAK3	2.03586	1.02564	7.45007e-08	1.07683e-05
HPSE	2.03344	1.02392	3.98475e-06	0.000171274
CD69	2.03012	1.02157	1.93699e-07	2.01106e-05
LINC02384	2.02915	1.02087	0.000391152	0.00479038
LTB	2.02868	1.02054	3.18627e-05	0.00077389
CRABP1	2.02349	1.01685	2.4953e-05	0.000649967
GLIS2	2.02287	1.0164	0.000525856	0.00596361
MIR22HG	2.02011	1.01443	2.59621e-06	0.000127586
MDM2	2.01705	1.01225	2.3954e-08	4.98665e-06
SYNPO2	2.01629	1.0117	0.000952797	0.00932741
MAFF	2.01609	1.01156	1.16034e-06	7.01101e-05
VWCE	2.01541	1.01107	2.92122e-07	2.66456e-05
NFE2L3	2.01537	1.01104	4.8638e-10	3.54801e-07
NNAT	2.01064	1.00766	0.000123991	0.00206088
RHOC	2.00955	1.00687	4.7177e-08	7.99461e-06
NFKBIA	2.00894	1.00644	4.31931e-08	7.49171e-06
RP11-449P15.2	2.0089	1.0064	0.000259855	0.00348594
ANK3	2.00783	1.00563	0.000137761	0.00222278
ITGA9	2.00768	1.00553	3.55327e-10	3.08152e-07

## Sheet: DEGs SCD_196_vs SCD_UT
Differentially expressed genes in SCD HSPCs treated with sgRNA -196 vs SCD UT HSPCs
Upregulated						Downregulated
GeneSymbol	FC	logFC	PValue	FDR		GeneSymbol	FC	logFC	PValue	FDR
IFI44L	150.285	7.23155	9.8772e-05	0.00153607		RP1-80N2.5	-9.24754	-3.20907	8.61491e-05	0.00139979
TSPAN11	90.3733	6.49782	3.76851e-08	6.07639e-06		BPI	-7.91662	-2.98489	0.000543673	0.00535429
MX1	85.0922	6.41096	0.000127003	0.00187429		EPX	-6.13056	-2.61602	4.23131e-06	0.00015793
CELA2B	82.5086	6.36647	1.10141e-05	0.000308709		PRG3	-5.69649	-2.51007	4.90924e-05	0.000930296
MUC5AC	82.0677	6.35874	9.04664e-08	1.10227e-05		CEACAM6	-4.94433	-2.30577	3.24674e-07	2.5461e-05
CXCL13	64.0203	6.00046	5.20667e-08	7.45262e-06		HBB	-4.85614	-2.27981	4.9101e-09	1.44779e-06
RRAD	62.4487	5.9646	2.18144e-08	4.06594e-06		KRT13	-4.62871	-2.21061	0.000117866	0.00176058
IDO1	48.0193	5.58554	2.01991e-09	8.04852e-07		PRTN3	-4.41971	-2.14395	1.43504e-06	7.23805e-05
EBI3	47.8463	5.58034	4.26578e-11	5.71731e-08		UGT3A2	-4.35011	-2.12105	3.68219e-08	6.03183e-06
SIGLEC1	41.377	5.37076	0.000502664	0.00506795		FAM178B	-4.17132	-2.0605	2.92343e-05	0.000646179
CELA2A	39.5662	5.3062	4.69526e-05	0.000902506		GPT	-3.91286	-1.96822	4.92611e-05	0.000932293
CXCL10	36.9086	5.20588	4.92792e-07	3.33267e-05		F13A1	-3.77606	-1.91688	1.41884e-06	7.23803e-05
SPATA18	35.8104	5.16231	6.2788e-09	1.65301e-06		PKLR	-3.7245	-1.89705	2.60252e-07	2.19251e-05
CD177	27.6658	4.79003	0.000145561	0.00205188		FAM201A	-3.7103	-1.89153	0.000381362	0.00411598
IFI6	27.3949	4.77584	0.000180892	0.00240694		WSCD2	-3.68953	-1.88344	9.78538e-05	0.00152662
GDF15	25.4223	4.66802	4.41248e-10	2.24321e-07		DES	-3.65063	-1.86815	3.16742e-06	0.000129714
ADAMDEC1	24.0532	4.58816	4.51772e-08	6.86648e-06		YBX2	-3.53773	-1.82282	3.00645e-06	0.000124857
CCL22	23.8007	4.57293	5.10607e-08	7.38028e-06		SLPI	-3.43573	-1.78062	0.000160976	0.00221801
OAS1	23.7934	4.57249	0.000106668	0.00163813		NRG4	-3.37771	-1.75604	1.61087e-05	0.000415192
LAD1	23.5198	4.5558	5.24378e-10	2.57697e-07		ATP1B2	-3.37442	-1.75464	2.1596e-05	0.000515195
APOBEC3H	22.6759	4.50309	2.69133e-11	4.95979e-08		SLC4A1	-3.31706	-1.72991	0.00014452	0.00204674
AQP2	22.5142	4.49276	7.04936e-05	0.00120988		CEBPE	-3.25921	-1.70452	1.20033e-06	6.43508e-05
RP4-794I6.4	21.9169	4.45397	5.10611e-09	1.45591e-06		MFAP4	-3.24851	-1.69978	4.72452e-08	7.03578e-06
SYNPO	21.6587	4.43688	1.94684e-08	3.72757e-06		LTBP2	-3.0563	-1.61178	0.00209725	0.01478
KLHDC7B	21.0853	4.39817	4.52045e-06	0.000164963		SLC14A1	-3.04544	-1.60665	0.000282862	0.00330163
OAS2	20.0193	4.32332	0.000131818	0.00192415		MZB1	-2.95251	-1.56194	4.65887e-06	0.000167936
CDKN1A	19.7606	4.30456	9.41223e-13	4.62549e-09		KIF26A	-2.94213	-1.55686	2.89745e-07	2.4134e-05
CXCL8	18.8843	4.23911	3.90696e-10	2.24321e-07		RHOXF1P1	-2.87001	-1.52106	0.000995912	0.00842867
CCL4L2	18.5687	4.2148	7.45276e-06	0.000233283		GDF10	-2.84985	-1.51088	0.00195639	0.0140015
PURPL	16.4841	4.043	1.39508e-07	1.4383e-05		ADD2	-2.81636	-1.49383	1.16074e-05	0.000321668
MAP1B	16.0434	4.00391	5.23311e-06	0.000182824		DYSF	-2.7837	-1.477	0.000171542	0.00231174
LNCTAM34A	15.7569	3.97791	1.06494e-09	4.36121e-07		RP11-330H6.7	-2.72196	-1.44464	1.73396e-05	0.00043402
ISG15	15.7104	3.97365	0.00017949	0.00239695		ACSBG1	-2.71877	-1.44295	7.14756e-06	0.000227512
NCCRP1	15.3723	3.94226	2.37244e-06	0.000104711		HBA2	-2.70617	-1.43625	2.48826e-05	0.000575893
C3	15.2506	3.93079	2.65405e-10	1.86327e-07		GXYLT2	-2.68624	-1.42559	0.000117311	0.00175763
TMEM176A	15.0912	3.91563	6.7534e-07	4.16592e-05		ZDHHC19	-2.67818	-1.42125	0.000154305	0.00214639
DUOX2	15.0842	3.91497	5.75514e-08	8.00453e-06		RP11-460N20.8	-2.64009	-1.40059	0.00465513	0.0268718
CCL1	14.5015	3.85813	5.99222e-07	3.84101e-05		TLCD4	-2.62907	-1.39456	0.00014721	0.00206696
TFPI2	14.3227	3.84023	1.28801e-05	0.000347788		RP1-80N2.2	-2.61247	-1.38542	0.00817374	0.0403028
CSPG4	13.9436	3.80153	4.35126e-10	2.24321e-07		IGLL1	-2.6115	-1.38488	1.13145e-07	1.26371e-05
NRP2	13.7101	3.77717	1.03881e-08	2.35617e-06		AOX2P	-2.57023	-1.3619	0.000471732	0.00483304
CD70	13.6337	3.7691	4.20848e-06	0.000157476		AHSP	-2.55948	-1.35585	0.000609079	0.00584233
MIR34AHG	12.9709	3.6972	6.60225e-11	7.48746e-08		ESPN	-2.51956	-1.33317	4.72322e-05	0.000904343
IFIT1	12.4321	3.636	0.000454447	0.00469294		SLC47A1	-2.51651	-1.33143	0.00287275	0.0187154
NOS1	11.9103	3.57414	0.000134017	0.0019447		SPNS3	-2.48487	-1.31317	4.85683e-06	0.000173376
CEACAM1	11.8986	3.57271	6.10958e-08	8.18851e-06		MPO	-2.47448	-1.30713	3.92059e-05	0.000809542
PTPRN	11.7328	3.55248	9.58497e-08	1.14887e-05		C16orf74	-2.47278	-1.30613	0.000204612	0.0026163
KITLG	11.5869	3.53442	5.13515e-09	1.45591e-06		JPH1	-2.43927	-1.28645	4.56401e-07	3.17393e-05
HELZ2	11.5201	3.52608	4.24468e-05	0.000849894		PNMT	-2.43826	-1.28585	0.000205026	0.00261705
BAIAP2L1	11.3856	3.50914	3.68065e-10	2.24321e-07		P2RY2	-2.43071	-1.28138	4.66404e-07	3.21318e-05
MMP9	11.3567	3.50547	3.64e-07	2.75203e-05		CXADR	-2.39463	-1.2598	0.000203982	0.00261278
CCL3	11.3018	3.49848	4.17681e-06	0.000157138		ELANE	-2.36843	-1.24393	0.00035219	0.0038691
ETV7	11.1458	3.47842	3.35247e-05	0.000714242		RNF43	-2.36158	-1.23976	0.00357075	0.0220543
PNOC	10.9576	3.45386	0.000110685	0.00168343		PRRT4	-2.34491	-1.22953	0.000399399	0.00426692
CCR7	10.6667	3.41504	3.79182e-08	6.07639e-06		TSPOAP1	-2.32991	-1.22027	3.84833e-07	2.82606e-05
LAMP3	10.5905	3.4047	2.40782e-08	4.32908e-06		GYPB	-2.32951	-1.22002	0.0056083	0.0308542
CALB1	10.3132	3.36642	6.12919e-06	0.000202607		COL18A1	-2.32536	-1.21745	1.48433e-07	1.50921e-05
EDA2R	10.2662	3.35982	6.24346e-13	4.60237e-09		EPCAM	-2.32516	-1.21733	0.000506084	0.00508603
OAS3	9.93975	3.31321	5.28823e-05	0.000978709		SLC10A4	-2.32492	-1.21718	1.48715e-05	0.000388053
PGF	9.8634	3.30209	2.32509e-07	2.00461e-05		PRG2	-2.30346	-1.2038	6.1508e-07	3.8938e-05
DUX4L50	9.80311	3.29324	1.17534e-05	0.000323887		TNXB	-2.29388	-1.19779	4.8108e-05	0.000918725
HBE1	9.78142	3.29004	8.72528e-07	5.01076e-05		TUBB2B	-2.25047	-1.17023	0.000867637	0.0076322
SDC1	9.71184	3.27974	2.17708e-09	8.22994e-07		HBA1	-2.24299	-1.16542	5.33358e-05	0.000981962
FLT1	9.65286	3.27096	1.40134e-06	7.22376e-05		SNX22	-2.23573	-1.16075	6.124e-05	0.00109041
SLCO2B1	9.63644	3.2685	3.26176e-06	0.000132803		ST6GALNAC1	-2.23193	-1.15829	0.000122478	0.00182209
CCL2	9.26945	3.21248	4.17701e-08	6.48228e-06		RAB3IL1	-2.19991	-1.13745	0.00023696	0.00290025
CCL4	9.20259	3.20204	2.22056e-05	0.000527178		LINC00884	-2.19794	-1.13615	4.47388e-05	0.000877106
IL4I1	9.198	3.20132	2.75196e-09	9.89565e-07		SH3TC2	-2.18671	-1.12876	0.000837675	0.00746665
IL32	9.01393	3.17216	8.53287e-09	2.02903e-06		A4GALT	-2.17684	-1.12224	1.16504e-05	0.000322254
RP13-297E16.4	8.99851	3.16969	9.53763e-07	5.36692e-05		HBD	-2.14856	-1.10337	2.18156e-05	0.000519591
TMEM176B	8.89038	3.15225	2.151e-06	9.78769e-05		RP3-470L22.2	-2.14791	-1.10293	0.00032975	0.00370029
CYP27A1	8.65248	3.11311	1.18344e-07	1.30205e-05		CD1C	-2.14186	-1.09886	0.00133188	0.0105343
MS4A1	8.59314	3.10319	3.86723e-08	6.13059e-06		RNASE1	-2.14129	-1.09848	0.00283646	0.0185775
EGR3	8.44602	3.07827	5.09268e-06	0.000178815		SELENBP1	-2.14094	-1.09824	0.00100997	0.00851828
CCL3L1	8.44006	3.07725	9.69185e-05	0.00152007		TRH	-2.13909	-1.097	0.00770393	0.0387642
CYGB	8.25949	3.04605	0.000322354	0.00363894		TRIM29	-2.13481	-1.09411	0.0069363	0.0359571
WHRN	8.22656	3.04029	4.62761e-07	3.20305e-05		UCA1	-2.12731	-1.08903	2.84898e-05	0.000637761
TNFRSF9	8.21082	3.03753	8.11535e-08	1.03142e-05		SPTBN2	-2.11896	-1.08336	0.000195778	0.00255204
EBF4	8.13846	3.02476	1.31597e-08	2.73259e-06		LINC01133	-2.11051	-1.07759	0.00126246	0.010099
CHI3L1	8.11256	3.02016	4.77524e-07	3.25932e-05		ZDHHC11B	-2.08667	-1.0612	0.00120964	0.00975052
CHI3L2	8.06091	3.01094	4.2633e-06	0.000158722		SERPINB10	-2.0845	-1.0597	0.00112987	0.00930073
CD5	7.84516	2.9718	4.43208e-06	0.000163356		GYPE	-2.06668	-1.04732	0.000191347	0.00250535
ACTA2	7.79572	2.96268	8.59201e-12	1.8096e-08		C10orf82	-2.06191	-1.04398	0.00121175	0.00976217
KRT79	7.78624	2.96093	5.94409e-08	8.11424e-06		IRF6	-2.05629	-1.04004	0.000211836	0.00268077
TUBAL3	7.69129	2.94323	1.41387e-06	7.23803e-05		GAL	-2.04515	-1.03221	5.09409e-06	0.000178815
PHLDA3	7.55983	2.91835	3.61547e-13	4.60237e-09		ALAS2	-2.03324	-1.02378	8.86472e-05	0.00143146
XAF1	7.49031	2.90502	0.000718233	0.00663723		TNFRSF19	-2.02793	-1.02001	4.35007e-05	0.000858541
CH25H	7.4696	2.90103	1.21909e-06	6.51198e-05		MTARC1	-2.00249	-1.00179	3.45417e-06	0.000138008
IFI44	7.45601	2.8984	0.000237214	0.00290025
CD22	7.30796	2.86947	2.97639e-09	1.02048e-06
MX2	7.29035	2.86599	0.000348972	0.00384241
BGLT3	7.27343	2.86264	4.06959e-05	0.000826418
C5AR1	7.26385	2.86073	1.0524e-07	1.2217e-05
IRF7	7.23829	2.85565	0.000125421	0.00186024
NPTX1	7.132	2.83431	8.73406e-08	1.09026e-05
NT5E	7.0904	2.82587	0.000238589	0.0029099
DEPP1	6.87927	2.78226	2.97431e-05	0.000654481
NR4A3	6.79042	2.7635	1.43848e-06	7.23805e-05
NECTIN4	6.69985	2.74413	4.21714e-07	2.98755e-05
ARHGAP24	6.58485	2.71915	3.73457e-06	0.000144891
FAS-AS1	6.52394	2.70574	2.14607e-10	1.75775e-07
RGS1	6.48149	2.69633	8.44991e-08	1.06476e-05
FXYD6	6.33575	2.66352	3.45492e-07	2.68083e-05
WFDC21P	6.19738	2.63166	1.79705e-05	0.000446212
BIRC3	6.13219	2.6164	3.13429e-12	9.24176e-09
IGKC	6.12561	2.61485	3.13656e-07	2.5241e-05
ODF3B	6.1161	2.61261	5.92525e-05	0.00106561
OASL	6.02516	2.591	0.000551307	0.0054078
TRAF1	5.97247	2.57833	5.96405e-09	1.59869e-06
INHBA	5.93266	2.56868	5.8166e-07	3.75805e-05
LGALS3BP	5.93222	2.56857	0.000276705	0.00325316
LILRB1	5.83324	2.5443	7.78599e-05	0.00129412
PLK2	5.80827	2.53811	4.18415e-10	2.24321e-07
MIR3142HG	5.80041	2.53615	7.70584e-11	8.1148e-08
USP18	5.79679	2.53525	0.00016576	0.00225443
NRCAM	5.78723	2.53287	0.000112008	0.00169716
IFIT3	5.74499	2.52231	0.00034998	0.00384769
PAX5	5.68136	2.50624	6.5023e-06	0.000211619
GJA1	5.64245	2.49632	0.000164393	0.00224411
PLA2G7	5.62875	2.49282	1.56744e-05	0.000404708
ADGRB2	5.62448	2.49172	8.28232e-06	0.000251766
LIMCH1	5.61491	2.48926	3.39643e-09	1.11275e-06
PLA2G4C	5.56018	2.47513	5.64979e-08	7.93284e-06
IRF4	5.53401	2.46833	4.19753e-06	0.000157466
VEPH1	5.43098	2.44121	6.35041e-05	0.00112287
LRRC4B	5.39189	2.43079	0.000179694	0.00239749
KIF1A	5.39124	2.43062	1.31531e-05	0.000353218
RP11-365H23.1	5.38112	2.42791	3.21957e-07	2.5461e-05
RP11-467J12.4	5.38023	2.42767	1.11409e-06	6.08336e-05
CCL17	5.34432	2.41801	0.000416111	0.00439765
CD207	5.34174	2.41731	1.48222e-05	0.000387901
CRLF2	5.34043	2.41696	4.72456e-08	7.03578e-06
TYMP	5.3174	2.41072	2.0538e-06	9.58203e-05
SLAMF7	5.24735	2.39159	2.58881e-10	1.86327e-07
EPHA2	5.23658	2.38863	0.000610044	0.00584777
DRD2	5.22776	2.38619	0.000233226	0.00287256
FMOD	5.2113	2.38164	0.00823191	0.0404544
CAVIN3	5.12968	2.35887	3.75198e-07	2.79371e-05
SLCO5A1	4.96319	2.31127	0.000100498	0.00155798
CD80	4.9183	2.29816	1.93332e-06	9.10636e-05
L3MBTL2-AS1	4.91564	2.29738	7.5096e-07	4.56339e-05
SGIP1	4.87754	2.28615	7.0738e-06	0.000226223
FEZ1	4.80969	2.26594	3.79834e-07	2.81402e-05
A2M	4.78715	2.25917	0.000268643	0.00317865
SEPTIN10	4.77947	2.25685	0.000101955	0.00157725
LYPD6B	4.77912	2.25674	1.90547e-05	0.000462046
NOTCH3	4.77482	2.25545	2.29345e-06	0.000101844
DDX60	4.7612	2.25133	0.00026838	0.00317865
SOWAHC	4.73818	2.24433	5.06108e-05	0.000951729
RP11-946L16.2	4.7267	2.24083	3.65662e-06	0.000142996
RTP4	4.62335	2.20894	2.26832e-05	0.000534215
TTC29	4.60592	2.20349	0.00050291	0.00506795
SERPINE1	4.59607	2.2004	1.55593e-07	1.54994e-05
CXCL2	4.5706	2.19238	2.11798e-09	8.21721e-07
GBP1P1	4.5665	2.19109	0.000199375	0.0025808
CH17-112A12.2	4.53852	2.18222	9.53508e-06	0.000281984
TCEAL2	4.45688	2.15603	6.30588e-05	0.00111874
F5	4.45321	2.15485	5.83731e-07	3.75805e-05
RSAD2	4.43289	2.14825	0.000111094	0.00168504
TNFRSF11A	4.36102	2.12467	5.71766e-09	1.56103e-06
LYNX1	4.35788	2.12363	1.51562e-07	1.52788e-05
SLFN14	4.34531	2.11946	1.26346e-08	2.66103e-06
AOC1	4.34522	2.11943	4.0842e-06	0.000155189
RELB	4.3415	2.11819	1.64658e-10	1.42798e-07
SPP1	4.33254	2.11521	5.38961e-07	3.54728e-05
EPSTI1	4.32272	2.11194	0.000518131	0.00516834
ADAM12	4.32107	2.11139	5.9359e-05	0.00106593
TMEM179	4.31549	2.10953	0.000298415	0.00343714
HERC6	4.31349	2.10886	0.00026677	0.00316411
ATF3	4.2805	2.09778	8.00855e-07	4.75708e-05
SLFN5	4.21438	2.07532	0.000209824	0.00265984
LINC01451	4.19755	2.06955	0.00405453	0.024191
SLC4A11	4.17568	2.06201	2.36218e-07	2.02475e-05
NTS	4.17262	2.06095	0.000156198	0.00216635
RP11-465B22.3	4.14775	2.05233	0.00020936	0.00265628
PARP9	4.13937	2.04941	0.000300282	0.00345205
SLC15A3	4.11808	2.04197	3.24733e-06	0.000132619
IFIH1	4.08052	2.02875	5.1253e-05	0.000960132
DDR1	3.98106	1.99315	6.66098e-06	0.000216306
PCDH12	3.97459	1.99081	1.27488e-06	6.71267e-05
MDK	3.97324	1.99032	4.32421e-10	2.24321e-07
FOXA3	3.95303	1.98296	1.967e-06	9.23551e-05
GP1BA	3.93593	1.97671	4.05422e-11	5.71731e-08
HERC5	3.88784	1.95897	2.35065e-05	0.000549217
SELP	3.88575	1.95819	7.74091e-10	3.35659e-07
TNFAIP3	3.87151	1.9529	5.29008e-11	6.4993e-08
DHX58	3.85367	1.94623	0.000523344	0.00521328
ZNF727	3.8489	1.94445	0.0024601	0.0166986
NFKBIZ	3.83959	1.94095	3.88693e-11	5.71731e-08
KIAA1217	3.82839	1.93674	0.00121531	0.00977487
PAPPA	3.78579	1.9206	0.00628097	0.0335265
EFS	3.77433	1.91622	2.39919e-05	0.000559672
DUSP4	3.77079	1.91487	1.05642e-05	0.000303603
PTGIR	3.72852	1.8986	1.44708e-08	2.90008e-06
ADAM19	3.72687	1.89797	3.99177e-05	0.000817369
MAFB	3.71831	1.89465	0.000448835	0.00464363
NFKB2	3.67371	1.87724	4.02018e-09	1.26105e-06
TNFRSF10C	3.67237	1.87671	4.61956e-06	0.000166927
LAG3	3.65244	1.86886	0.000298133	0.00343657
COL6A2	3.64963	1.86775	8.1953e-09	2.02903e-06
FDXR	3.63214	1.86082	8.67084e-11	8.52228e-08
STAT1	3.63133	1.8605	0.000141932	0.00202071
CXCL3	3.6194	1.85575	7.59969e-06	0.000236876
IL7R	3.6102	1.85208	3.63969e-08	6.0292e-06
TMCC3	3.60859	1.85143	2.09273e-06	9.61157e-05
ICOS	3.58987	1.84393	2.31684e-05	0.000543905
ICAM1	3.5894	1.84374	8.80014e-08	1.09026e-05
SCN4B	3.58666	1.84264	1.55158e-05	0.000401316
LINC02688	3.56556	1.83413	0.00434554	0.0255549
LILRB4	3.55748	1.83086	1.63215e-05	0.000417033
GZMB	3.55712	1.83071	1.13804e-05	0.000315973
SECTM1	3.5559	1.83021	1.06831e-07	1.23048e-05
TLR8	3.52904	1.81927	0.000127617	0.00188146
PTGS2	3.52888	1.81921	7.6458e-07	4.5822e-05
DMD	3.52153	1.8162	1.92577e-08	3.72757e-06
TRAC	3.51604	1.81395	7.4218e-07	4.54023e-05
TNFSF4	3.51426	1.81322	4.8847e-08	7.20151e-06
AF127936.3	3.50087	1.80771	6.97461e-05	0.00120438
P4HA2	3.49775	1.80643	0.000671872	0.0063132
TGFBR3	3.49661	1.80596	3.45209e-06	0.000138008
GPR157	3.46865	1.79438	7.80929e-07	4.66123e-05
SAMD9L	3.46341	1.79219	0.000500534	0.00505091
SIGLEC14	3.46202	1.79161	3.55513e-10	2.24321e-07
ADGRE4P	3.45948	1.79055	4.17813e-06	0.000157138
RASGRF1	3.44899	1.78617	1.55028e-06	7.69554e-05
ABCA1	3.44825	1.78587	3.61663e-07	2.75203e-05
HCP5	3.43223	1.77915	1.84329e-06	8.76634e-05
GBP4	3.41083	1.77012	8.26835e-09	2.02903e-06
CTD-2643I7.4	3.40374	1.76712	0.000132731	0.00193556
GLS2	3.40269	1.76668	5.50486e-05	0.00100943
CXCL16	3.39411	1.76303	0.000307394	0.00351856
SULF2	3.38805	1.76045	3.05764e-05	0.000668573
GNAO1	3.38118	1.75753	0.00113173	0.00930567
BTG2	3.37874	1.75649	3.62997e-09	1.1634e-06
SYNPO2	3.37741	1.75592	4.17451e-06	0.000157138
HS3ST1	3.36736	1.75162	0.00239103	0.0163647
TNFAIP6	3.36187	1.74926	1.95217e-07	1.78554e-05
NRIR	3.35842	1.74778	0.0012824	0.0102384
FCMR	3.35646	1.74694	3.0632e-05	0.000668573
CD38	3.35145	1.74478	8.72078e-09	2.0408e-06
HLA-F	3.32972	1.7354	1.77666e-06	8.50706e-05
SAMD4A	3.32218	1.73213	4.34325e-05	0.000858345
TMPRSS13	3.30797	1.72595	3.70807e-06	0.000144343
MMP19	3.2973	1.72129	0.000725754	0.00668737
CRHBP	3.28115	1.7142	6.21202e-07	3.89719e-05
LINC02694	3.26922	1.70895	5.13157e-06	0.000179702
GPNMB	3.26409	1.70668	0.000138672	0.00198682
VGF	3.23492	1.69373	0.00121714	0.00978422
KLF2	3.22383	1.68878	3.77381e-05	0.000788064
RP11-946L16.1	3.22327	1.68852	0.000132915	0.00193634
GEM	3.22013	1.68712	2.46726e-05	0.000572832
BICDL1	3.21861	1.68644	9.68662e-05	0.00152007
ARNT2	3.20915	1.68219	2.21474e-06	9.98697e-05
TIGAR	3.20849	1.68189	5.87533e-06	0.000195973
HMOX1	3.17925	1.66869	4.59684e-06	0.000166927
GJA5	3.1758	1.66712	0.00294895	0.0191105
IFIT5	3.16884	1.66395	0.000283067	0.00330163
POU2F2	3.16171	1.66071	2.82423e-09	9.9137e-07
INSL3	3.15934	1.65962	0.00188295	0.0135814
RASGRP1	3.13498	1.64846	2.39971e-07	2.04502e-05
PTPRO	3.11066	1.63722	5.46327e-06	0.000186795
IFI35	3.10403	1.63414	0.000370181	0.00402961
TNFSF9	3.09232	1.62869	1.6834e-05	0.000424748
COL2A1	3.08877	1.62703	0.00025505	0.00305957
TAMALIN	3.05445	1.61091	7.80726e-06	0.000240804
PRDM16-DT	3.05345	1.61044	0.000854032	0.00756216
LINC01218	3.0506	1.60909	0.000186606	0.0024629
RP11-856M9.1	3.04634	1.60708	5.34313e-06	0.000184915
LOXHD1	3.0322	1.60036	3.2817e-05	0.000703228
PTCH1	3.02422	1.59656	9.73617e-05	0.00152084
ZG16B	3.02241	1.5957	3.09763e-07	2.52311e-05
AJ006998.2	3.0189	1.59402	1.85604e-07	1.74268e-05
BST2	2.98858	1.57946	0.000161512	0.00221815
CCDC102B	2.97622	1.57348	1.51707e-05	0.000395163
EPHB2	2.97496	1.57287	0.000518007	0.00516834
COL6A3	2.96848	1.56972	0.000293319	0.00338903
SETBP1	2.96815	1.56957	1.67404e-05	0.000424733
PRDM16	2.95395	1.56264	1.91838e-07	1.76767e-05
RP11-347C18.3	2.94687	1.55918	1.25037e-06	6.60726e-05
DDX58	2.94356	1.55756	0.00144175	0.0111754
PPP1R16B	2.94306	1.55732	6.17861e-08	8.20642e-06
FLNC	2.9266	1.54923	4.276e-05	0.000851906
MARCHF4	2.91909	1.54552	7.02449e-05	0.00120953
B3GNT3	2.91463	1.54331	0.00721849	0.0369785
COL9A2	2.91367	1.54284	2.2063e-08	4.06594e-06
LINC02605	2.91272	1.54237	9.56811e-05	0.00151031
TRIM22	2.9112	1.54162	5.15626e-07	3.42426e-05
GBP1	2.90966	1.54085	0.000219326	0.0027496
PLAAT3	2.89226	1.5322	0.00239204	0.0163647
HLA-DQA1	2.89093	1.53154	0.000137757	0.00197756
CSGALNACT1	2.87568	1.5239	0.00123374	0.00989614
IL21R	2.87423	1.52317	1.41534e-10	1.30415e-07
DDX60L	2.86211	1.51708	0.000289906	0.00336422
B4GALNT1	2.84573	1.5088	0.000117047	0.00175547
WNT11	2.83833	1.50504	0.00029373	0.00339112
SEPTIN4	2.83762	1.50468	0.000986412	0.00836266
ASTN2	2.83718	1.50446	3.59917e-06	0.000141761
FLG-AS1	2.82924	1.50041	0.000238626	0.0029099
FAM198B-AS1	2.82128	1.49635	2.7658e-05	0.000625402
HLA-B	2.80467	1.48783	1.07033e-06	5.86612e-05
XXbac-BPG248L24.12	2.80126	1.48608	0.000150804	0.0021094
RP11-234B24.4	2.79505	1.48288	0.00107367	0.00894804
CXCR3	2.79433	1.4825	1.37223e-06	7.0985e-05
ACVRL1	2.79051	1.48053	2.85777e-06	0.000120764
NR4A1	2.78859	1.47954	0.000162524	0.00222685
SLC41A2	2.78691	1.47867	5.40863e-06	0.000186307
TMEM54	2.78611	1.47825	0.00276339	0.0182203
OPTN	2.77213	1.47099	5.91317e-08	8.11424e-06
BCL3	2.7655	1.46754	1.68565e-07	1.63497e-05
ZC3H12A	2.76186	1.46564	1.25461e-08	2.66103e-06
TNFRSF10D	2.76085	1.46511	1.88186e-07	1.74492e-05
MYOF	2.75791	1.46358	3.50047e-05	0.000738303
CPM	2.75693	1.46306	2.9714e-06	0.000124685
ADAMTS14	2.75664	1.46291	3.36976e-05	0.000714826
TNFRSF10B	2.7514	1.46016	1.91175e-12	7.04622e-09
SLC22A18AS	2.7491	1.45896	5.25392e-06	0.000183117
PARP12	2.74799	1.45838	7.29855e-05	0.00123823
CEP170B	2.74057	1.45448	1.79591e-07	1.73053e-05
SLC1A6	2.74002	1.45419	9.33864e-05	0.0014952
VNN1	2.72697	1.4473	8.58964e-07	4.98571e-05
CD14	2.72037	1.44381	0.000206298	0.00262647
TPBG	2.71359	1.4402	2.53625e-06	0.000109654
LSR	2.7056	1.43595	5.93998e-06	0.000197237
S100A9	2.7039	1.43504	0.000288996	0.00336015
AK5	2.70163	1.43383	0.00035692	0.00390361
SEZ6L2	2.70113	1.43356	0.000396866	0.00424809
MEIS3P2	2.69727	1.4315	0.000248796	0.00300164
COL6A1	2.68069	1.42261	8.43352e-07	4.91789e-05
LCK	2.67926	1.42184	0.0036677	0.0224357
AGRN	2.67775	1.42102	5.46045e-07	3.57793e-05
IFIT2	2.67406	1.41903	0.000205781	0.00262215
PCSK1N	2.67076	1.41725	0.000136693	0.00196804
SPIB	2.66569	1.41451	5.03861e-06	0.00017814
INKA2	2.65819	1.41044	1.13768e-06	6.18926e-05
NAPSB	2.65601	1.40926	0.000186567	0.0024629
IFITM3	2.65585	1.40917	0.000337094	0.0037423
XXYLT1-AS2	2.65272	1.40747	4.36314e-05	0.000858823
RP11-115D10.1	2.65142	1.40677	3.9876e-05	0.000817369
IER3	2.6487	1.40529	5.32606e-08	7.5502e-06
OTOF	2.64471	1.40311	0.00365315	0.0223757
GDF11	2.64198	1.40162	4.50338e-12	1.10656e-08
PLSCR1	2.63881	1.39988	0.000145465	0.00205188
TMEM140	2.63846	1.39969	2.06744e-06	9.61157e-05
MYOM1	2.63448	1.39752	5.15887e-05	0.000960318
EPB41L1	2.6308	1.3955	6.8527e-05	0.00119417
TNFSF10	2.62449	1.39204	2.85014e-08	5.00233e-06
RP11-39H3.2	2.6222	1.39078	0.000131561	0.00192415
NRP1	2.62217	1.39076	2.50525e-05	0.00057881
CYP4F26P	2.62151	1.3904	0.00140055	0.0109482
VWF	2.61675	1.38778	9.46926e-05	0.00150411
ACE	2.61321	1.38582	2.97959e-06	0.000124685
ADM2	2.61022	1.38417	0.0012484	0.00999739
KCNA6	2.60761	1.38273	0.0011768	0.00957428
FGFBP2	2.59713	1.37692	0.00682165	0.0355251
ABCC3	2.59444	1.37542	0.000189124	0.00248402
PTPRU	2.59245	1.37431	4.361e-05	0.000858823
PLAAT4	2.59158	1.37383	1.85147e-06	8.77694e-05
ATP10A	2.58912	1.37246	0.000530305	0.0052613
MT1E	2.5798	1.36726	0.000827719	0.00740477
ANTXR1	2.57594	1.3651	0.000285799	0.00333086
SAMD9	2.56684	1.36	0.000519915	0.00518263
MT2A	2.55443	1.353	2.53416e-05	0.000582926
PTPRS	2.55414	1.35284	8.95611e-06	0.000267287
PCLO	2.54563	1.34802	0.000223477	0.00278741
MS4A14	2.5399	1.34477	0.00791202	0.0395279
PSD	2.53878	1.34414	0.000251821	0.00303069
PLA2R1	2.53862	1.34404	0.00388661	0.0234645
CYP1A1	2.53673	1.34297	1.72924e-05	0.000433574
PLXNB2	2.5362	1.34267	4.66169e-09	1.4026e-06
IL10RA	2.52994	1.33911	1.17812e-05	0.000324049
TBC1D9	2.52527	1.33644	1.77184e-05	0.000442751
LNCAROD	2.52494	1.33625	7.87069e-05	0.00130526
PROCR	2.52426	1.33586	9.18212e-07	5.22672e-05
IFITM1	2.52112	1.33407	0.00273663	0.0181139
TCEAL5	2.5165	1.33142	0.00033107	0.00370331
COPZ2	2.51534	1.33075	0.000112616	0.00169938
MTUS1	2.51472	1.3304	0.00548728	0.0304017
ECM1	2.51413	1.33006	6.15381e-07	3.8938e-05
LOXL4	2.51358	1.32974	0.000228844	0.00283516
LRRN1	2.51265	1.32921	0.00109792	0.00911922
GJB2	2.50987	1.32761	0.000236385	0.00289694
OSBPL6	2.50984	1.32759	4.53714e-05	0.000883633
SAMD14	2.50857	1.32687	6.4535e-08	8.495e-06
MMP14	2.50305	1.32369	1.86762e-07	1.74268e-05
GPR82	2.50058	1.32227	0.000479899	0.0048963
RAB3B	2.49822	1.3209	0.00312593	0.0200459
RP11-996F15.2	2.48476	1.31311	3.85293e-07	2.82606e-05
TP73	2.47986	1.31026	7.78345e-06	0.000240804
MOCOS	2.47969	1.31016	9.06423e-05	0.00146208
ASB2	2.47691	1.30854	8.73475e-07	5.01076e-05
FGD2	2.47581	1.3079	0.000145625	0.00205188
PLEKHA3P1	2.47259	1.30602	0.000607713	0.00583682
IRAK2	2.47257	1.30601	3.29806e-06	0.000133214
TVP23A	2.47168	1.30549	0.000213468	0.00269449
NDUFA4L2	2.46868	1.30374	0.00218745	0.0152121
RTN1	2.46846	1.30361	1.83927e-05	0.00045345
SPOCK1	2.46741	1.303	0.000330549	0.00370029
HTR7	2.46724	1.3029	3.72131e-05	0.000778202
RGMA	2.46656	1.3025	0.00167133	0.0124567
CD274	2.46365	1.3008	1.35356e-07	1.41009e-05
BCL2A1	2.46009	1.29871	6.8886e-06	0.000222229
ARHGEF16	2.45044	1.29304	0.00482661	0.0276832
PCGF2	2.44865	1.29199	0.000738051	0.00676684
MVP	2.44859	1.29195	3.22956e-08	5.47281e-06
IGLON5	2.44708	1.29106	0.000972127	0.0082558
IL12RB1	2.44675	1.29087	1.82004e-07	1.74239e-05
TNF	2.44547	1.29011	6.191e-06	0.000203736
NPTXR	2.44409	1.2893	1.87007e-05	0.000456531
JCHAIN	2.44384	1.28915	1.69885e-05	0.000426682
HCK	2.44363	1.28903	1.6791e-05	0.000424733
NES	2.43892	1.28624	0.000600607	0.00578364
FAS	2.43751	1.28541	6.49582e-07	4.05796e-05
LPAR1	2.43238	1.28237	0.0053757	0.0300091
OLFML2B	2.42909	1.28042	1.05009e-05	0.000302374
CCR5	2.42391	1.27734	0.00301862	0.0194934
LINC01094	2.42384	1.2773	1.29853e-05	0.000349986
LINC00926	2.423	1.2768	9.73803e-05	0.00152084
MSC	2.4177	1.27363	5.33509e-05	0.000981962
LY6E	2.41609	1.27268	0.000272275	0.00321132
DTX3L	2.40958	1.26878	0.000465296	0.00477374
BMF	2.40934	1.26864	3.50219e-07	2.68921e-05
ANKRD18B	2.40524	1.26618	2.26759e-05	0.000534215
GPR84	2.39948	1.26272	3.9494e-05	0.000812079
SP110	2.39919	1.26255	0.000258757	0.003099
SH2D2A	2.39902	1.26244	4.58296e-05	0.000887866
SGK1	2.39794	1.2618	1.88243e-06	8.89509e-05
RNF213	2.39429	1.2596	5.29086e-05	0.000978709
ITGA3	2.39236	1.25844	0.00379208	0.0230163
PDGFA	2.38538	1.25422	0.000836097	0.00746031
ABCG1	2.38403	1.2534	9.54512e-06	0.000281984
RP11-345F18.2	2.38316	1.25288	0.000433719	0.00452535
FGD5	2.38015	1.25106	2.13209e-06	9.73172e-05
CREB3L1	2.37574	1.24838	0.00823795	0.0404705
SYDE1	2.37264	1.24649	1.51802e-06	7.56086e-05
TCF7	2.37252	1.24642	0.000102803	0.00158705
HGD	2.36621	1.24258	0.00311915	0.0200172
SLAMF8	2.36561	1.24221	4.06624e-05	0.000826418
BMP6	2.3645	1.24154	0.000229611	0.00284228
TRIM69	2.35889	1.23811	0.000241141	0.00293087
RASSF4	2.35816	1.23766	7.72868e-06	0.000240388
RP11-443B7.1	2.34902	1.23206	3.00636e-05	0.000660547
CTSH	2.34869	1.23186	5.81774e-07	3.75805e-05
ANO9	2.34757	1.23117	0.00118405	0.00960771
GBP5	2.34544	1.22986	1.07182e-08	2.39421e-06
GBP2	2.33857	1.22563	2.42677e-07	2.0562e-05
CSRP2	2.3382	1.2254	0.000490297	0.00496801
SLC2A6	2.3305	1.22064	6.78624e-10	3.0318e-07
CDH9	2.33032	1.22053	0.00608996	0.032756
HSD17B14	2.32938	1.21994	0.000546498	0.00537493
CDHR1	2.32905	1.21974	4.17521e-05	0.000840918
SESN2	2.32326	1.21615	3.27866e-09	1.09857e-06
KISS1R	2.3222	1.21549	0.000868912	0.00763533
PDE11A	2.31535	1.21123	0.000845416	0.00751747
EIF2AK2	2.31343	1.21003	0.0012387	0.00993049
ZNF532	2.31149	1.20882	0.00011466	0.00172317
PRF1	2.3103	1.20808	1.34076e-05	0.000358096
MAP3K14	2.3102	1.20802	3.40696e-05	0.000721026
PLXNB3	2.30963	1.20766	5.86565e-06	0.000195973
TPSG1	2.30735	1.20623	0.000383553	0.00413055
GNGT2	2.30308	1.20356	0.00139865	0.0109399
RASD1	2.30146	1.20255	0.000420065	0.00442674
PADI4	2.29596	1.1991	2.42196e-09	8.92673e-07
MAPRE3	2.29486	1.19841	1.06514e-06	5.85947e-05
RASGRP3	2.29469	1.1983	2.50648e-08	4.45217e-06
MYO1A	2.2874	1.19371	0.000139637	0.00199677
SYT3	2.28536	1.19242	0.00142542	0.011078
DDO	2.28335	1.19115	7.89082e-05	0.00130713
PRR5L	2.28255	1.19064	1.30961e-07	1.37911e-05
CD101	2.28221	1.19043	0.000174143	0.00234251
SHFL	2.2805	1.18935	0.000198833	0.00258045
HPSE	2.27876	1.18825	8.23256e-07	4.8549e-05
MAP2	2.27054	1.18303	5.00968e-05	0.000943266
CDCP1	2.26851	1.18174	1.7324e-06	8.34663e-05
GHRL	2.26837	1.18166	0.00043885	0.00456365
RGL1	2.2677	1.18123	0.000280431	0.00328387
GVINP1	2.26428	1.17905	7.9652e-06	0.000244648
TAP1	2.26333	1.17845	1.03687e-05	0.000300326
LRRC25	2.26029	1.17651	0.000308862	0.00352443
SGSH	2.25814	1.17514	0.00679972	0.0354736
SLC7A7	2.25729	1.17459	0.000967936	0.00822969
DDIT4	2.2568	1.17428	1.81334e-05	0.000449312
IFI16	2.25542	1.1734	7.53639e-05	0.00126548
BISPR	2.25337	1.17208	0.00087792	0.00769054
SPOCK2	2.25248	1.17151	4.84424e-06	0.000173346
FAM131B	2.25197	1.17119	0.00050391	0.00507109
MAPK11	2.25179	1.17107	1.85017e-07	1.74268e-05
PARP10	2.25155	1.17092	0.000169411	0.00229984
HLA-H	2.24993	1.16988	2.42718e-06	0.0001065
APOL3	2.24679	1.16787	1.24504e-07	1.33247e-05
ZNF415	2.24044	1.16378	0.00224478	0.0155083
MFAP2	2.23573	1.16074	2.46649e-06	0.000107744
FAT1	2.23477	1.16013	0.0001836	0.00243638
PXDC1	2.22998	1.15703	4.84602e-05	0.000923061
JUN	2.22968	1.15684	3.27694e-05	0.000703228
HLA-J	2.22203	1.15188	7.03388e-05	0.00120953
LAX1	2.22146	1.15151	4.31997e-05	0.000854891
TM4SF1	2.22058	1.15094	2.77594e-05	0.000625775
DUSP15	2.21832	1.14947	0.000224521	0.00279334
PRRG1	2.21706	1.14865	0.00085751	0.00757216
RAP1GAP	2.21598	1.14794	1.18447e-05	0.000325189
MS4A7	2.21467	1.14709	0.000590619	0.0056949
NPTX2	2.21389	1.14658	0.00886217	0.0425725
SH3BP5	2.21218	1.14547	3.03914e-08	5.27129e-06
PTPRN2	2.21147	1.145	0.00105434	0.00882688
RIMBP2	2.20999	1.14404	0.00174492	0.0128565
ME1	2.20689	1.14202	0.000155359	0.00215877
ID2	2.20451	1.14046	1.25133e-08	2.66103e-06
RP11-568N6.1	2.20428	1.14031	0.00210762	0.0148318
CD180	2.20413	1.14021	0.000197369	0.00256374
MDGA2	2.20311	1.13954	0.00627911	0.0335265
FBLN1	2.19439	1.13382	0.00141779	0.011042
RPS27L	2.19325	1.13307	4.53259e-09	1.39216e-06
EGR1	2.19209	1.13231	5.34557e-09	1.48698e-06
PAK6	2.19198	1.13224	6.64334e-05	0.00116184
LINC02846	2.18754	1.12931	0.000217316	0.00272904
SNX7	2.18315	1.12641	0.00163538	0.0122388
LINC00877	2.18155	1.12535	9.26936e-05	0.00148865
MDM2	2.1815	1.12532	7.23728e-09	1.87192e-06
ABCC6	2.17551	1.12135	0.00661475	0.0347917
MYL9	2.17092	1.11831	2.89899e-05	0.000644528
ARMCX2	2.17019	1.11782	1.36076e-05	0.000362779
CYRIA	2.16155	1.11207	5.27719e-07	3.48886e-05
CYYR1	2.15973	1.11085	6.12239e-05	0.00109041
RHOB	2.15929	1.11056	1.07519e-05	0.000307201
RIN2	2.15656	1.10873	0.00383173	0.0232092
MMP25	2.15391	1.10696	0.00238703	0.0163531
LBX2-AS1	2.15048	1.10466	0.000313796	0.00356418
TMEM51	2.15024	1.1045	1.00155e-06	5.57202e-05
LAMP5	2.15019	1.10447	0.00102264	0.00860052
CYSRT1	2.14984	1.10423	0.00586045	0.0318274
TMEM200A	2.14754	1.10269	0.000269053	0.00318095
CCL5	2.14746	1.10263	4.15607e-06	0.000157138
CLECL1	2.1462	1.10178	0.00499229	0.0283627
STXBP5-AS1	2.14515	1.10108	4.55482e-05	0.000885907
BBC3	2.14017	1.09773	1.14598e-06	6.21145e-05
MYO1E	2.13935	1.09717	9.6047e-07	5.38411e-05
DPYSL4	2.13912	1.09701	0.000473376	0.00484651
RASAL1	2.13818	1.09638	0.000310764	0.00353791
EPS8L2	2.13637	1.09516	3.78188e-06	0.000146342
DNM3	2.13451	1.09391	1.22944e-06	6.54356e-05
VWCE	2.13405	1.09359	1.25628e-07	1.33247e-05
KIF5C	2.13318	1.09301	0.000121116	0.00180731
RP11-513I15.6	2.13249	1.09254	0.000308534	0.00352443
EGR2	2.12746	1.08913	0.00188072	0.01358
CD69	2.12613	1.08823	9.71698e-08	1.1553e-05
NCF1	2.12377	1.08663	4.39959e-07	3.07408e-05
CFP	2.12372	1.08659	4.5051e-05	0.000882055
CLEC7A	2.12361	1.08652	0.000189498	0.00248556
CH507-9B2.1	2.12153	1.08511	0.00389231	0.0234875
JAK3	2.12141	1.08503	4.02742e-08	6.31663e-06
RAMP1	2.1201	1.08413	7.58519e-06	0.000236876
COL5A1	2.11958	1.08378	1.36037e-06	7.06193e-05
TP53INP1	2.11843	1.083	8.46579e-09	2.02903e-06
HLA-L	2.11681	1.08189	0.000706037	0.00655485
HECW2-AS1	2.10757	1.07558	1.31333e-06	6.84187e-05
PARP14	2.09886	1.0696	0.000165277	0.00225201
CD9	2.09448	1.06659	1.16543e-06	6.27076e-05
ADGRE3	2.09299	1.06557	0.00556201	0.0306774
SCHIP1	2.09269	1.06536	8.72221e-07	5.01076e-05
DLGAP1-AS2	2.09075	1.06402	8.21453e-05	0.00134863
AXL	2.08627	1.06093	0.000207725	0.00264236
HLA-C	2.08551	1.0604	1.47427e-05	0.000386746
VNN2	2.07818	1.05532	1.08751e-05	0.000308259
KMO	2.07484	1.053	0.000332088	0.00370907
MIR22HG	2.07325	1.0519	1.77723e-06	8.50706e-05
RAPGEF3	2.07094	1.05029	0.000319553	0.00361563
ZNF366	2.07014	1.04973	0.00241463	0.0164652
EFCC1	2.06844	1.04854	8.06882e-05	0.00133063
H2AC6	2.06547	1.04647	2.21104e-05	0.000525764
THBS1	2.06491	1.04608	0.00794998	0.0396638
NOD2	2.06453	1.04581	0.000272814	0.00321511
GJC1	2.06444	1.04575	0.00550126	0.0304448
CARNS1	2.06168	1.04382	0.000737112	0.00676244
SYTL2	2.05929	1.04214	2.23142e-06	0.000100298
FAT4	2.05727	1.04073	0.00186673	0.0134974
ITGA9	2.05633	1.04007	2.40945e-10	1.86327e-07
JPH4	2.0504	1.0359	0.00351567	0.0217779
CALCRL	2.04938	1.03519	2.85074e-05	0.000637761
DDB2	2.04779	1.03407	8.94207e-10	3.76665e-07
ZNF135	2.0464	1.03309	6.48383e-05	0.00114207
WNT10B	2.04533	1.03233	0.00143019	0.0110975
COL15A1	2.04474	1.03192	0.0021623	0.0150727
RSPH1	2.0435	1.03104	0.00520277	0.0292765
CD40	2.03977	1.0284	1.08195e-07	1.23653e-05
HDX	2.03567	1.02551	0.00504866	0.0286111
RGS16	2.0353	1.02524	0.000176889	0.00237133
APOL1	2.0324	1.02319	3.27229e-05	0.000703228
LILRB2	2.02963	1.02122	0.000786082	0.00709254
NR4A2	2.0258	1.01849	0.000508422	0.00510256
ZMAT3	2.025	1.01793	2.53446e-05	0.000582926
MPL	2.02481	1.01779	1.48228e-07	1.50921e-05
MSC-AS1	2.02371	1.01701	0.0085492	0.0415428
IL18RAP	2.02256	1.01618	0.000533108	0.00528174
CYP4F22	2.02175	1.0156	3.16119e-05	0.000684008
ARG2	2.01515	1.01089	9.23133e-07	5.23452e-05
RAB30	2.01503	1.0108	0.00257859	0.0173036
MCOLN2	2.0077	1.00554	1.85946e-07	1.74268e-05
CROT	2.00716	1.00516	1.65847e-06	8.12317e-05
G0S2	2.00709	1.00511	0.00182381	0.0132783

## Sheet: DEGs SCD_AAVS1 vs SCD_UT
Differentially expressed genes in SCD HSPCs treated with sgRNA AAVS1 vs SCD UT HSPCs
Upregulated						Downregulated
GeneSymbol	FC	logFC	PValue	FDR		GeneSymbol	FC	logFC	PValue	FDR
CELA2B	215.38	7.75074	3.72702e-07	1.67523e-05		KRT13	-9.20171	-3.2019	1.0848e-05	0.000198931
TSPAN11	191.263	7.57942	2.36252e-09	5.44229e-07		RP1-80N2.5	-8.95062	-3.16199	0.000108885	0.00112179
MUC5AC	158.596	7.30921	7.41592e-09	1.16312e-06		EPX	-6.70583	-2.74542	2.62085e-06	6.96201e-05
RRAD	91.4213	6.51446	4.74978e-09	9.3368e-07		ATP1B2	-6.33367	-2.66304	7.14794e-07	2.67467e-05
EBI3	63.8091	5.99569	1.47173e-11	1.66906e-08		SLPI	-6.31091	-2.65785	9.53637e-06	0.000181349
CELA2A	59.7401	5.90063	9.25418e-06	0.000178141		GPT	-5.91992	-2.56558	6.75648e-06	0.000142098
CD177	58.875	5.87958	7.39957e-06	0.000151939		CEACAM6	-5.81154	-2.53892	1.64716e-07	9.52382e-06
SPATA18	51.128	5.67604	1.4497e-09	3.95796e-07		PRTN3	-5.78565	-2.53248	2.77918e-07	1.34339e-05
CXCL13	49.3851	5.626	1.60228e-07	9.4113e-06		WSCD2	-5.42399	-2.43935	1.5657e-05	0.000260961
IDO1	38.1625	5.25408	4.97907e-09	9.5333e-07		UGT3A2	-5.23403	-2.38792	1.34718e-08	1.74223e-06
GDF15	33.1173	5.04951	1.77776e-10	7.94229e-08		MFAP4	-4.76938	-2.2538	3.05401e-09	6.52541e-07
APOBEC3H	30.859	4.94762	8.00691e-12	1.18046e-08		FAM201A	-4.65269	-2.21807	0.000148521	0.00142478
RP4-794I6.4	30.4962	4.93056	1.25139e-09	3.54792e-07		PNMT	-4.30288	-2.1053	3.96156e-06	9.60613e-05
AQP2	28.8982	4.85291	2.35724e-05	0.00035462		FAM178B	-4.2875	-2.10014	3.62131e-05	0.000492064
CCL1	28.5721	4.83654	3.07884e-08	2.96498e-06		F13A1	-4.26341	-2.09201	6.75007e-07	2.56485e-05
LAD1	26.0879	4.70531	3.37455e-10	1.26494e-07		PKLR	-4.2553	-2.08926	1.1939e-07	7.48222e-06
LNCTAM34A	25.143	4.65209	1.29244e-10	6.57049e-08		ACSBG1	-4.21195	-2.07449	2.66614e-07	1.31023e-05
PURPL	24.9235	4.63944	1.95436e-08	2.18281e-06		PRG3	-4.1515	-2.05363	0.000246424	0.00208915
CCL22	24.5692	4.61878	4.41056e-08	3.68167e-06		LTBP2	-4.11891	-2.04226	0.000563777	0.00391935
CXCL8	23.9707	4.5832	1.59241e-10	7.5732e-08		ZDHHC19	-3.98696	-1.99529	1.14642e-05	0.000207173
CDKN1A	23.7445	4.56952	5.14524e-13	1.89641e-09		TLCD4	-3.95226	-1.98268	7.54058e-06	0.000153551
CD70	19.7083	4.30073	9.84065e-07	3.4461e-05		DES	-3.85297	-1.94597	2.70598e-06	7.11521e-05
CSPG4	19.2868	4.26954	1.0966e-10	5.98786e-08		BPI	-3.8271	-1.93625	0.00531344	0.0214561
ADAMDEC1	19.2831	4.26926	1.19772e-07	7.48222e-06		CXADR	-3.63648	-1.86254	9.52238e-06	0.000181349
MIR34AHG	19.053	4.25195	1.23826e-11	1.52131e-08		YBX2	-3.63573	-1.86225	2.88932e-06	7.49952e-05
CCL4L2	17.7745	4.15174	9.51241e-06	0.000181349		CEBPE	-3.5087	-1.81094	6.93685e-07	2.61345e-05
DUOX2	17.2983	4.11256	3.09711e-08	2.96498e-06		KIF26A	-3.42261	-1.7751	8.40786e-08	5.87474e-06
PGF	16.7591	4.06688	1.89076e-08	2.14166e-06		GDF10	-3.35278	-1.74536	0.000678858	0.0045307
BAIAP2L1	16.6772	4.05981	5.67431e-11	3.53002e-08		SLC14A1	-3.31942	-1.73093	0.00015425	0.00146906
CHI3L2	16.651	4.05754	8.25347e-08	5.85004e-06		RP1-80N2.2	-3.31276	-1.72803	0.00253858	0.0123803
SDC1	16.2399	4.02147	1.58919e-10	7.5732e-08		NRG4	-3.21999	-1.68706	2.44586e-05	0.000365713
SYNPO	16.1415	4.01271	7.44949e-08	5.43702e-06		EPCAM	-3.20276	-1.67932	3.9545e-05	0.00052571
C3	15.5895	3.96251	2.37411e-10	9.72263e-08		MZB1	-3.20173	-1.67885	2.45566e-06	6.64291e-05
FLT1	15.3708	3.94212	1.16402e-07	7.39706e-06		ADD2	-3.11034	-1.63707	5.14149e-06	0.000115375
PTPRN	15.328	3.9381	2.34995e-08	2.54745e-06		HBA2	-2.99711	-1.58357	1.17117e-05	0.000210055
MAP1B	15.1111	3.91754	7.75783e-06	0.000157288		IGLL1	-2.98968	-1.57999	2.84513e-08	2.84143e-06
CXCL10	13.6863	3.77466	4.74752e-05	0.000598739		ATAD3C	-2.86508	-1.51857	0.000877104	0.00553448
EDA2R	13.6688	3.77281	1.61703e-13	7.94663e-10		ELANE	-2.82543	-1.49847	7.02725e-05	0.000803745
EGR3	13.5924	3.76473	6.07221e-07	2.36207e-05		MPO	-2.77554	-1.47277	1.27248e-05	0.000224672
NT5E	13.5565	3.76091	8.94033e-06	0.000175097		TSPOAP1	-2.74966	-1.45925	5.77594e-08	4.57821e-06
RP13-297E16.4	13.2823	3.73143	1.22573e-07	7.56108e-06		CTC-510F12.4	-2.68973	-1.42746	0.0102957	0.0352442
TMEM176A	13.2519	3.72813	1.24755e-06	4.1383e-05		RNF43	-2.65685	-1.40971	0.00169028	0.00907163
DUX4L50	13.2067	3.72319	2.45535e-06	6.64291e-05		HBB	-2.63691	-1.39885	8.10063e-07	2.93434e-05
CYGB	13.1246	3.7142	3.19613e-05	0.000448341		PCSK9	-2.61018	-1.38415	0.00630216	0.0243865
KITLG	13.0707	3.70827	2.74729e-09	6.13687e-07		SPNS3	-2.57585	-1.36505	3.43843e-06	8.60659e-05
NCCRP1	12.9451	3.69433	5.45673e-06	0.000120794		HBA1	-2.57476	-1.36444	1.47342e-05	0.000250838
TFPI2	12.8589	3.68469	2.06416e-05	0.00032478		GXYLT2	-2.55024	-1.35063	0.000191755	0.00172619
CCL3	12.8377	3.68231	2.36568e-06	6.45875e-05		LRRC7	-2.54786	-1.34929	0.00107857	0.00644826
CALB1	12.6184	3.65746	1.9632e-06	5.74276e-05		SLC2A14	-2.54645	-1.34849	0.000192503	0.00173159
MMP9	12.1683	3.60506	2.71733e-07	1.31798e-05		LINC01133	-2.5198	-1.33331	0.000276691	0.00228786
TNFRSF9	11.8757	3.56994	1.20756e-08	1.66384e-06		DYSF	-2.5152	-1.33067	0.000435347	0.0032383
TUBAL3	11.6733	3.54513	1.68978e-07	9.52382e-06		ZDHHC11B	-2.48421	-1.31279	0.000269973	0.00223859
CEACAM1	11.4576	3.51823	7.49103e-08	5.4404e-06		ESPN	-2.47569	-1.30783	6.84543e-05	0.000789688
NECTIN4	11.405	3.5116	1.82563e-08	2.10275e-06		ACTL8	-2.4519	-1.2939	0.00975816	0.0337631
NRP2	11.2649	3.49376	2.72713e-08	2.76171e-06		SLC10A4	-2.44663	-1.29079	9.54151e-06	0.000181349
TMEM176B	10.9741	3.45603	7.02505e-07	2.63538e-05		TNFRSF19	-2.43692	-1.28506	5.49006e-06	0.000121168
IL32	10.9561	3.45366	2.80864e-09	6.18027e-07		RAB3IL1	-2.42437	-1.27761	0.000109621	0.00112834
NOS1	10.7417	3.42515	0.000215768	0.00188452		SERPINB10	-2.40884	-1.26834	0.00031055	0.00250188
CCL4	10.6202	3.40874	1.08486e-05	0.000198931		P2RY2	-2.40644	-1.2669	5.34377e-07	2.18842e-05
FMOD	10.5933	3.40508	0.000274068	0.00227127		RNASE1	-2.39055	-1.25735	0.00137256	0.0077572
PHLDA3	10.4943	3.39154	6.65132e-14	7.94663e-10		THBS4	-2.38343	-1.25304	0.000152223	0.00145257
ACTA2	10.2847	3.36243	1.98641e-12	4.88094e-09		SH3TC2	-2.33931	-1.22608	0.000476113	0.00345314
SLCO2B1	10.1285	3.34035	2.465e-06	6.65596e-05		JPH1	-2.33136	-1.22117	7.76603e-07	2.84396e-05
PNOC	9.98913	3.32036	0.00016644	0.00154657		SNX22	-2.29198	-1.1966	5.08875e-05	0.00063045
IL4I1	9.67455	3.27419	2.14279e-09	5.17888e-07		TNXB	-2.28103	-1.18969	5.91962e-05	0.000705994
CD207	9.66555	3.27285	4.64006e-07	1.96576e-05		AHSP	-2.27492	-1.18582	0.00203152	0.010443
CH25H	9.55524	3.25629	2.82676e-07	1.36193e-05		RP11-330H6.7	-2.26971	-1.18251	9.99851e-05	0.00104632
INHBA	9.37687	3.22911	3.44275e-08	3.17471e-06		JAG1	-2.2167	-1.14841	2.0213e-07	1.06429e-05
CCR7	9.32735	3.22147	7.32596e-08	5.42747e-06		GYPE	-2.1917	-1.13205	0.000104135	0.00108117
LAMP3	9.31058	3.21887	4.49472e-08	3.68167e-06		KCNH1	-2.18827	-1.12979	0.00339475	0.0153336
KRT79	9.2651	3.21181	2.30451e-08	2.51669e-06		PRRT4	-2.18683	-1.12884	0.000791029	0.00512107
CCL3L1	8.61372	3.10664	8.98284e-05	0.000962457		GAL	-2.18278	-1.12616	2.25936e-06	6.25836e-05
CD22	8.51217	3.08953	1.24837e-09	3.54792e-07		UCA1	-2.18234	-1.12588	2.31893e-05	0.000351736
DRD2	8.29344	3.05197	1.60432e-05	0.000266057		AK7	-2.1806	-1.12472	0.000269668	0.00223858
WHRN	8.23054	3.04099	4.74296e-07	1.98652e-05		F3	-2.17414	-1.12044	3.13037e-06	7.99846e-05
FAS-AS1	8.22738	3.04043	5.26322e-11	3.52707e-08		LINC00884	-2.13434	-1.09379	6.81016e-05	0.000786851
EBF4	8.18885	3.03366	1.25272e-08	1.67899e-06		COL18A1	-2.13434	-1.09379	4.80344e-07	2.00615e-05
WFDC21P	8.15687	3.02802	3.9996e-06	9.66657e-05		TRIM29	-2.11744	-1.08232	0.00924318	0.0323995
FEZ1	8.08549	3.01534	1.22243e-08	1.66872e-06		TUBB2B	-2.11045	-1.07755	0.00157879	0.00861437
RP11-467J12.4	8.02108	3.0038	7.97279e-08	5.7338e-06		SLC22A4	-2.10775	-1.0757	3.48179e-05	0.000477064
RP11-365H23.1	7.90558	2.98287	2.85242e-08	2.84143e-06		PRG2	-2.10617	-1.07462	2.00179e-06	5.82577e-05
MS4A1	7.90189	2.9822	6.6842e-08	5.07965e-06		ALAS2	-2.09793	-1.06897	6.94414e-05	0.000797332
C5AR1	7.846	2.97196	6.57578e-08	5.02314e-06		LRP11	-2.09379	-1.06612	0.00143734	0.00801661
KIF1A	7.77692	2.9592	1.25066e-06	4.1383e-05		AOX2P	-2.09318	-1.0657	0.00270766	0.0129979
EPHA2	7.65517	2.93643	8.64435e-05	0.000937775		RP11-585P4.5	-2.09011	-1.06358	0.00769957	0.0282766
LRRC4B	7.63315	2.93228	2.53718e-05	0.000376315		FOXJ1	-2.07943	-1.05619	8.70047e-05	0.000941784
NPTX1	7.49376	2.90569	6.49023e-08	5.00119e-06		SELENBP1	-2.0715	-1.05068	0.00159619	0.00869648
CD5	7.37434	2.88251	6.47899e-06	0.000138234		FJX1	-2.05064	-1.03607	6.95343e-06	0.000144999
TRAF1	7.36861	2.88139	1.70679e-09	4.41459e-07		IRF6	-2.04386	-1.0313	0.000263498	0.0021985
RP11-946L16.2	7.36423	2.88054	1.65526e-07	9.52382e-06		ST6GALNAC1	-2.03706	-1.02649	0.000354546	0.00275689
CCL2	7.34355	2.87648	1.45959e-07	8.68517e-06		DOCK9	-2.02725	-1.01952	0.00545613	0.0218943
PAX5	7.24716	2.85742	1.39781e-06	4.49415e-05		EMSLR	-2.01508	-1.01084	0.00316011	0.0145501
GNAO1	7.22038	2.85208	8.96769e-06	0.000175346		C10orf82	-2.01148	-1.00826	0.00162747	0.00880505
LINC01451	7.03066	2.81366	0.000245913	0.00208602		FRMD6	-2.01014	-1.00729	0.000200936	0.00178997
ADGRB2	6.95411	2.79787	2.23296e-06	6.22316e-05
MIR3142HG	6.88064	2.78254	2.59587e-11	2.58622e-08
IGKC	6.85408	2.77696	1.62714e-07	9.51939e-06
GJA1	6.79588	2.76466	4.79859e-05	0.00060341
PLA2G4C	6.75805	2.75661	1.53428e-08	1.90083e-06
NR4A3	6.69546	2.74318	1.55476e-06	4.86882e-05
CYP27A1	6.65857	2.73521	5.9442e-07	2.34947e-05
PLK2	6.64338	2.73192	1.76029e-10	7.94229e-08
PLA2G7	6.49698	2.69977	6.51947e-06	0.000138696
TTC29	6.42228	2.68309	6.70636e-05	0.000777294
PPBP	6.39679	2.67735	0.00211333	0.0107834
LYPD6B	6.37539	2.67251	2.77363e-06	7.21192e-05
SEPTIN10	6.28812	2.65263	1.83817e-05	0.000294888
RGS1	6.28101	2.651	1.07518e-07	6.9581e-06
SERPINE1	6.23449	2.64027	1.81375e-08	2.10275e-06
ARHGAP24	6.12652	2.61507	6.22422e-06	0.000133766
VEPH1	6.05792	2.59882	3.18651e-05	0.000447606
F5	5.95653	2.57447	7.59086e-08	5.48589e-06
VGF	5.95504	2.57411	2.23492e-05	0.00034251
L3MBTL2-AS1	5.91273	2.56382	2.03934e-07	1.06617e-05
TNFRSF10C	5.78119	2.53137	1.3817e-07	8.31444e-06
BIRC3	5.74806	2.52308	4.80297e-12	1.01157e-08
NRCAM	5.74004	2.52106	0.000124711	0.00124483
CHI3L1	5.69369	2.50936	4.7642e-06	0.00010992
TCEAL2	5.56894	2.4774	1.34268e-05	0.000234262
PAPPA	5.53557	2.46873	0.00076314	0.00497611
SLFN14	5.45334	2.44714	2.35586e-09	5.44229e-07
SLC4A11	5.43576	2.44248	3.36433e-08	3.15925e-06
ETV7	5.40419	2.43408	0.0014022	0.00787528
LYNX1	5.39939	2.4328	3.02656e-08	2.93557e-06
CRLF2	5.39872	2.43262	4.48776e-08	3.68167e-06
RP11-465B22.3	5.36569	2.42376	3.98369e-05	0.000527213
GJA5	5.3517	2.42	0.000105302	0.00109099
SOWAHC	5.29129	2.40362	2.41627e-05	0.000362391
CCL17	5.25568	2.39388	0.000449928	0.00330672
A2M	5.21928	2.38385	0.000163275	0.00153225
SGIP1	5.2117	2.38175	4.45344e-06	0.00010456
SELP	5.20709	2.38048	7.94112e-11	4.68304e-08
TMEM179	5.19196	2.37628	8.76925e-05	0.000945757
CXCL2	5.14433	2.36298	8.74627e-10	2.63156e-07
LINC02688	5.13959	2.36165	0.00053539	0.00376048
SCN4B	5.13308	2.35982	9.70354e-07	3.4143e-05
FDXR	5.11295	2.35415	6.01274e-12	1.10807e-08
RELB	5.01672	2.32675	5.74649e-11	3.53002e-08
SEPTIN4	5.01504	2.32626	1.67397e-05	0.000274214
HBE1	4.97372	2.31432	4.20421e-05	0.000550588
DEPP1	4.96953	2.31311	0.000197046	0.00176482
GP1BA	4.95182	2.30796	6.88001e-12	1.12702e-08
IRF4	4.92298	2.29953	8.92218e-06	0.000175097
RASGRF1	4.91855	2.29823	8.22291e-08	5.85004e-06
TGFBR3	4.91851	2.29822	2.12381e-07	1.09864e-05
P4HA2	4.87251	2.28467	8.34715e-05	0.000917689
FXYD6	4.84034	2.27511	2.15292e-06	6.08055e-05
CAVIN3	4.83579	2.27375	6.04304e-07	2.36207e-05
NOTCH3	4.82822	2.27149	2.18926e-06	6.13552e-05
AOC1	4.81677	2.26807	1.92686e-06	5.69293e-05
ADGRE4P	4.79399	2.26123	3.15739e-07	1.48045e-05
TRAC	4.76252	2.25173	6.03926e-08	4.736e-06
CH17-112A12.2	4.75849	2.2505	6.62685e-06	0.000140373
PTGS2	4.75363	2.24903	8.37174e-08	5.87474e-06
COL6A2	4.68524	2.22812	1.13267e-09	3.3398e-07
PCDH12	4.66933	2.22322	3.57866e-07	1.62615e-05
MYOM1	4.66374	2.22149	3.31095e-07	1.52542e-05
NR4A1	4.65475	2.2187	3.01645e-06	7.78836e-05
NFKB2	4.65168	2.21775	6.40844e-10	2.09955e-07
CD80	4.65056	2.21741	2.97494e-06	7.69466e-05
ICAM1	4.54042	2.18283	1.40215e-08	1.79756e-06
SLAMF7	4.53983	2.18264	7.71923e-10	2.41092e-07
TNFRSF10D	4.53829	2.18215	2.11635e-09	5.17888e-07
CXCL3	4.51815	2.17573	1.3752e-06	4.45881e-05
LIMCH1	4.49462	2.1682	1.84578e-08	2.10949e-06
LOXHD1	4.48135	2.16393	1.21863e-06	4.0911e-05
BTG2	4.47435	2.16168	3.4689e-10	1.26494e-07
NPTX2	4.42512	2.14572	3.77061e-05	0.000506285
LILRB1	4.41258	2.14162	0.000406143	0.00306226
TNFSF4	4.39646	2.13634	7.50843e-09	1.16523e-06
B3GNT3	4.33717	2.11675	0.000561667	0.003911
LOXL4	4.33573	2.11627	2.1617e-06	6.09368e-05
TAMALIN	4.33448	2.11586	3.9877e-07	1.74972e-05
TNFSF9	4.28462	2.09917	1.16216e-06	3.92976e-05
RP11-347C18.3	4.26856	2.09375	4.24465e-08	3.59649e-06
CXCL16	4.26745	2.09337	6.11503e-05	0.000721809
PTGIR	4.26107	2.09121	5.05361e-09	9.55198e-07
GZMB	4.25545	2.08931	3.02657e-06	7.80084e-05
RP11-856M9.1	4.25267	2.08837	2.94557e-07	1.40539e-05
FAM198B-AS1	4.23669	2.08294	7.69585e-07	2.82943e-05
TNFRSF11A	4.19695	2.06934	7.90962e-09	1.19583e-06
DDR1	4.13743	2.04873	5.1118e-06	0.000114883
ICOS	4.12605	2.04476	7.8989e-06	0.000158872
FOXA3	4.12042	2.04279	1.4286e-06	4.55886e-05
SLCO5A1	4.10382	2.03697	0.000350672	0.00274123
MDK	4.07314	2.02614	3.56142e-10	1.26494e-07
ATF3	4.05525	2.01979	1.22097e-06	4.0911e-05
TNFAIP3	4.05036	2.01805	3.67357e-11	2.8505e-08
SIGLEC14	4.04993	2.0179	9.00044e-11	5.10359e-08
FLNC	4.03963	2.01422	2.75833e-06	7.18482e-05
RP11-946L16.1	4.02561	2.00921	2.17008e-05	0.000335383
LINC02694	4.00206	2.00074	9.1547e-07	3.25388e-05
NFKBIZ	3.99827	1.99938	2.80136e-11	2.58622e-08
ADAM19	3.99454	1.99803	2.53115e-05	0.000375798
SAMD4A	3.98961	1.99625	9.71705e-06	0.000183107
KLHDC7B	3.98501	1.99458	0.00333485	0.0151606
TMPRSS13	3.97322	1.99031	7.34572e-07	2.7348e-05
DUSP4	3.96812	1.98846	7.17937e-06	0.000149288
IL7R	3.96447	1.98713	1.66024e-08	2.03975e-06
TNFAIP6	3.95938	1.98527	4.52992e-08	3.68167e-06
DMD	3.9471	1.98079	6.95874e-09	1.15273e-06
INKA2	3.94591	1.98036	2.73492e-08	2.76171e-06
EFS	3.93516	1.97642	1.70103e-05	0.000278029
ASTN2	3.91247	1.96808	1.88084e-07	1.01946e-05
NES	3.90986	1.96712	9.7216e-06	0.000183107
TMCC3	3.89551	1.96181	1.09915e-06	3.76357e-05
VWF	3.89491	1.96159	3.28255e-06	8.3238e-05
COL9A2	3.88726	1.95875	1.51011e-09	4.04791e-07
ABCC3	3.84032	1.94123	5.19968e-06	0.000116503
ANTXR1	3.83574	1.9395	8.21921e-06	0.000163751
ADAMTS14	3.8134	1.93108	2.07276e-06	5.94527e-05
CEP170B	3.80953	1.92961	7.41053e-09	1.16312e-06
SECTM1	3.80604	1.92829	5.9352e-08	4.67929e-06
LINC01218	3.79798	1.92523	3.24513e-05	0.000454349
SEZ6L2	3.77359	1.91594	2.50027e-05	0.000371962
IL21R	3.75911	1.91039	1.02093e-11	1.36833e-08
ZG16B	3.74296	1.90418	4.12565e-08	3.53631e-06
CRHBP	3.73583	1.90143	1.94709e-07	1.04007e-05
PRDM16-DT	3.73216	1.90001	0.000199784	0.00178402
SULF2	3.73059	1.8994	1.48456e-05	0.000252327
WNT11	3.72588	1.89758	3.43726e-05	0.000474046
LRRC43	3.72471	1.89713	0.000422577	0.00316246
PPP1R16B	3.67842	1.87909	7.66108e-09	1.17653e-06
CYP4F26P	3.67543	1.87791	8.73679e-05	0.000943637
TVP23A	3.66974	1.87568	5.41198e-06	0.000120164
ANKRD18B	3.65335	1.86922	3.16313e-07	1.48045e-05
ARNT2	3.64481	1.86584	7.24978e-07	2.70591e-05
GEM	3.63594	1.86233	8.85456e-06	0.000174522
ABCA1	3.63555	1.86217	2.27103e-07	1.15757e-05
IRGM	3.63186	1.86071	0.000488813	0.00352228
NTS	3.62968	1.85984	0.000422123	0.00316067
COL2A1	3.62543	1.85815	7.0201e-05	0.00080355
SLC15A3	3.60432	1.84973	9.71718e-06	0.000183107
AF127936.3	3.59493	1.84596	5.72111e-05	0.000690964
CD38	3.59469	1.84587	4.65088e-09	9.26593e-07
FLG-AS1	3.59443	1.84576	3.44904e-05	0.00047464
MMP14	3.58049	1.84016	4.878e-09	9.46268e-07
GBP4	3.56426	1.8336	5.66205e-09	9.85418e-07
TCEAL5	3.56216	1.83275	1.48558e-05	0.000252327
INSL3	3.54469	1.82566	0.000858471	0.00545066
HMOX1	3.54202	1.82457	1.80076e-06	5.49659e-05
COPZ2	3.5409	1.82412	4.45389e-06	0.00010456
TIGAR	3.52446	1.8174	2.55761e-06	6.83095e-05
TNFRSF10B	3.5197	1.81545	1.52846e-13	7.94663e-10
ABCC6	3.51604	1.81395	0.000113868	0.00116016
KISS1R	3.50748	1.81043	2.29359e-05	0.000348602
SAMD14	3.49809	1.80657	1.92403e-09	4.8078e-07
MARCHF4	3.44632	1.78506	1.61567e-05	0.000267038
CSGALNACT1	3.43905	1.78201	0.000332405	0.00263901
MAP2	3.43156	1.77886	6.28701e-07	2.43919e-05
RP11-443B7.1	3.4189	1.77353	6.03345e-07	2.36207e-05
RP11-345F18.2	3.41666	1.77259	1.44757e-05	0.000247295
CXCR3	3.41165	1.77047	1.91908e-07	1.02884e-05
DUSP15	3.39237	1.76229	3.12881e-06	7.99846e-05
PDE2A-AS2	3.37331	1.75417	0.000117516	0.00119075
IGLON5	3.35754	1.7474	7.19475e-05	0.000817827
HS3ST1	3.34764	1.74315	0.00254723	0.0124063
ADAM12	3.34639	1.7426	0.000348229	0.00272716
PADI4	3.34078	1.74018	3.15757e-11	2.58622e-08
PLXNB3	3.33948	1.73962	1.15343e-07	7.36148e-06
FBLN1	3.3284	1.73483	3.02865e-05	0.000430583
PTCH1	3.32178	1.73196	4.34962e-05	0.000563996
TP73	3.32036	1.73134	3.71118e-07	1.67321e-05
POU2F2	3.31628	1.72957	1.81726e-09	4.6193e-07
SLC22A18AS	3.31207	1.72773	8.41901e-07	3.01999e-05
GLS2	3.29524	1.72038	7.82815e-05	0.000874083
BICDL1	3.28341	1.71519	8.36732e-05	0.000917852
PLEKHA3P1	3.27668	1.71224	4.81515e-05	0.000604683
HSD17B14	3.27128	1.70985	2.20384e-05	0.000339511
SH2D2A	3.2676	1.70823	2.34675e-06	6.43087e-05
OSBPL6	3.26318	1.70628	3.95372e-06	9.60407e-05
MYL9	3.23457	1.69357	3.58473e-07	1.62615e-05
PTPRS	3.23128	1.69211	9.18201e-07	3.2541e-05
THBS1	3.22747	1.6904	0.00028185	0.0023224
RTN1	3.22115	1.68757	1.25626e-06	4.14339e-05
RASGRP1	3.21804	1.68618	1.89224e-07	1.02188e-05
ACE	3.21479	1.68472	3.77709e-07	1.68235e-05
RAB3B	3.21229	1.6836	0.000439516	0.00326109
SLC1A6	3.19994	1.67804	2.27259e-05	0.000346482
ITGA3	3.18236	1.6701	0.000371007	0.00286225
EPB41L1	3.17898	1.66856	1.11432e-05	0.000202593
SPP1	3.17557	1.66701	6.78624e-06	0.000142521
PLXNB2	3.15499	1.65763	4.38155e-10	1.46812e-07
COL6A1	3.1469	1.65393	1.69249e-07	9.52382e-06
ALPK3	3.14498	1.65305	0.00418013	0.0179935
HLA-DQA1	3.14057	1.65103	7.20775e-05	0.000818044
FGD5	3.14044	1.65097	1.05194e-07	6.8623e-06
CYP1A1	3.13776	1.64973	1.95809e-06	5.73918e-05
MMP19	3.12428	1.64353	0.00110153	0.00655889
CDHR1	3.12349	1.64316	1.98091e-06	5.78309e-05
IL10RA	3.11515	1.6393	1.5391e-06	4.84849e-05
PLA2R1	3.11211	1.63789	0.000888807	0.00558078
FCMR	3.10909	1.63649	5.90128e-05	0.00070558
OTOF	3.10713	1.63558	0.00107123	0.00641905
NCF1B	3.08697	1.62619	1.41131e-06	4.52325e-05
RGMA	3.08368	1.62465	0.00026385	0.00220019
SPIB	3.07234	1.61934	1.19746e-06	4.03986e-05
GHRL	3.06978	1.61813	2.34375e-05	0.000353312
VNN1	3.06834	1.61746	2.47828e-07	1.24701e-05
HECW2-AS1	3.06814	1.61737	1.31359e-08	1.73468e-06
GPR157	3.05595	1.61162	2.49917e-06	6.71744e-05
KLF2	3.04646	1.60713	6.54932e-05	0.000765715
TMEM158	3.04196	1.605	0.00181273	0.00958917
PROCR	3.02878	1.59874	1.22219e-07	7.56108e-06
ASB2	3.02736	1.59806	9.4997e-08	6.30875e-06
FGFBP2	3.01262	1.59102	0.00244925	0.0120423
CARNS1	3.01228	1.59086	1.49051e-05	0.000252872
PXDC1	3.01057	1.59003	1.84279e-06	5.56725e-05
STXBP5-AS1	3.00729	1.58846	1.02334e-06	3.55827e-05
KIAA1217	3.00547	1.58759	0.0054488	0.0218768
CYSRT1	3.00348	1.58664	0.000351375	0.00274237
TYMP	2.99716	1.5836	0.000116955	0.00118669
RP11-39H3.2	2.99385	1.582	3.96587e-05	0.000526363
RP11-234B24.4	2.99208	1.58115	0.000605945	0.0041609
RSPH1	2.98864	1.57949	0.000148628	0.00142478
GSTT2B	2.98843	1.57939	3.4919e-05	0.000478005
ZMAT3	2.9869	1.57865	2.71766e-07	1.31798e-05
IER3	2.98539	1.57792	1.45144e-08	1.82894e-06
TNFRSF4	2.98287	1.5767	4.49474e-08	3.68167e-06
PRDM16	2.98066	1.57563	1.77357e-07	9.79314e-06
GDF11	2.97619	1.57347	1.18707e-12	3.5002e-09
UMODL1	2.95833	1.56478	0.000174495	0.00160086
OLFML2B	2.94716	1.55933	1.26165e-06	4.15189e-05
RASD1	2.92329	1.54759	4.11058e-05	0.000540609
ECM1	2.91483	1.54341	1.213e-07	7.54566e-06
OPTN	2.91187	1.54194	3.64469e-08	3.30794e-06
PTPRU	2.90996	1.541	1.39249e-05	0.000240111
EPS8L2	2.90961	1.54082	9.25181e-08	6.28569e-06
TMEM54	2.90757	1.53981	0.00203018	0.010443
TBC1D9	2.90619	1.53913	4.14583e-06	9.9224e-05
PTPRO	2.90414	1.53811	1.07456e-05	0.000197535
CFAP46	2.9003	1.5362	0.00225832	0.0113208
LSR	2.89589	1.53401	3.06098e-06	7.86311e-05
LCK	2.89118	1.53166	0.00216091	0.010926
SYNPO2	2.88354	1.52784	1.96777e-05	0.000312617
FAM71F2	2.88214	1.52714	5.04052e-05	0.000627108
B4GALNT1	2.87973	1.52593	0.000107063	0.00110612
LINC02846	2.87358	1.52285	1.1636e-05	0.000209483
PAK6	2.87162	1.52186	3.3274e-06	8.37462e-05
LNCAROD	2.86947	1.52078	2.12799e-05	0.000331288
RP11-449P15.2	2.86682	1.51945	4.7883e-06	0.000110303
ITGB5	2.86368	1.51787	9.0464e-05	0.000968563
BBC3	2.83922	1.50549	3.71697e-08	3.30794e-06
S100B	2.83822	1.50498	9.15932e-07	3.25388e-05
RAMP1	2.83388	1.50278	2.33204e-07	1.17744e-05
AFP	2.82794	1.49975	0.000251219	0.00212247
HTR7	2.8247	1.4981	8.94311e-06	0.000175097
ZC3H12A	2.82439	1.49794	1.00582e-08	1.42585e-06
PCGF2	2.82189	1.49666	0.000212331	0.00186444
MTUS1	2.81687	1.49409	0.00239486	0.0118362
ACVRL1	2.81087	1.49102	2.74718e-06	7.18115e-05
MSC	2.80492	1.48796	1.13078e-05	0.000205057
LRRN1	2.80047	1.48567	0.000428721	0.0031987
MDM2	2.79655	1.48365	3.13099e-10	1.23598e-07
BCL3	2.786	1.47819	1.60132e-07	9.4113e-06
BCAN	2.78398	1.47715	0.00279715	0.0133027
TSPAN9	2.78153	1.47588	8.0726e-06	0.000161048
SESN2	2.77847	1.47429	3.60357e-10	1.26494e-07
NPTXR	2.77096	1.47039	4.8807e-06	0.00011149
TNK1	2.76842	1.46906	0.000381473	0.0029292
LINC02605	2.76661	1.46812	0.000161204	0.00151764
GNGT2	2.76202	1.46572	0.000259978	0.00217653
ARHGEF16	2.75829	1.46377	0.00191214	0.00998606
ZNF415	2.74557	1.4571	0.000351358	0.00274237
LINC01094	2.74303	1.45577	3.39231e-06	8.50558e-05
AJ006998.2	2.7422	1.45534	5.26856e-07	2.16363e-05
SPOCK2	2.73862	1.45345	4.66792e-07	1.97189e-05
NCF1	2.73674	1.45246	1.73338e-08	2.0609e-06
PRF1	2.73204	1.44998	2.09955e-06	5.97561e-05
CD9	2.73116	1.44951	3.92606e-08	3.42496e-06
GBP1P1	2.72645	1.44702	0.0060286	0.0236056
VWCE	2.717	1.44202	5.68138e-09	9.85418e-07
HGD	2.71458	1.44073	0.00102352	0.00622002
FAS	2.7141	1.44048	1.91013e-07	1.02777e-05
F2RL2	2.71012	1.43836	0.000540363	0.0037918
CPNE5	2.70555	1.43592	3.50005e-05	0.000478676
GBP2	2.70436	1.43529	4.20435e-08	3.58293e-06
RPS27L	2.69445	1.42999	3.18573e-10	1.23598e-07
TNFRSF18	2.68609	1.42551	1.03098e-05	0.000191501
THNSL2	2.68408	1.42443	0.000233289	0.00199732
COL6A3	2.67975	1.4221	0.000747527	0.00489813
SPDYC	2.67617	1.42017	0.00031467	0.00252816
REEP2	2.67435	1.41919	5.7486e-06	0.000125744
DPYSL4	2.6727	1.4183	4.87013e-05	0.000610029
TNF	2.66894	1.41627	2.39113e-06	6.51615e-05
RAP1GAP	2.66877	1.41617	1.36721e-06	4.45881e-05
TP53INP1	2.66633	1.41486	3.83192e-10	1.31381e-07
LAG3	2.66629	1.41484	0.00310273	0.0143397
TLR8	2.66602	1.41469	0.00124451	0.0071952
BMF	2.66201	1.41252	1.08623e-07	6.99311e-06
TGM5	2.66097	1.41195	0.000186141	0.00168775
PDE11A	2.66049	1.41169	0.000218172	0.00190101
SLC2A6	2.65712	1.40986	1.29071e-10	6.57049e-08
MVP	2.65526	1.40886	1.24043e-08	1.67777e-06
LRRC25	2.65138	1.40674	6.25829e-05	0.000735187
RP11-88E10.4	2.64654	1.40411	0.000211652	0.0018618
PSD	2.64496	1.40325	0.000166458	0.00154657
MDGA2	2.64453	1.40301	0.0014399	0.00802286
MAPK11	2.64092	1.40104	2.44821e-08	2.6155e-06
CPM	2.63937	1.4002	4.87025e-06	0.00011149
SNED1	2.63552	1.39809	0.00667227	0.0254513
RASGRP3	2.63189	1.3961	4.41679e-09	8.92194e-07
PHLDA1	2.63129	1.39577	0.000106717	0.00110331
HCK	2.62706	1.39345	8.05897e-06	0.000160994
KIF5C	2.62693	1.39338	1.15305e-05	0.00020807
TPSG1	2.62676	1.39328	0.000102586	0.00106734
ID2	2.62174	1.39052	1.31119e-09	3.64734e-07
NR4A2	2.62152	1.39041	2.98914e-05	0.000425376
MMP25	2.62051	1.38985	0.000409212	0.0030765
COL5A1	2.61934	1.3892	8.94177e-08	6.12178e-06
S100A16	2.61273	1.38556	0.00336758	0.0152672
IGFL2	2.61208	1.3852	0.000187781	0.0016974
GPNMB	2.60442	1.38096	0.000853079	0.00543281
ABCG1	2.59943	1.3782	3.50948e-06	8.7547e-05
RASAL1	2.59895	1.37793	3.84727e-05	0.000515171
ZFHX2	2.59449	1.37545	1.54363e-06	4.85241e-05
GAL3ST4	2.59419	1.37529	2.78772e-05	0.000406332
AK5	2.59317	1.37472	0.000490868	0.0035319
DBNDD1	2.59306	1.37466	8.20869e-05	0.00090449
ITGB2-AS1	2.5897	1.37278	5.6319e-05	0.0006817
DDIT4	2.58917	1.37249	3.79374e-06	9.32185e-05
NAPSB	2.58704	1.3713	0.000252172	0.00212617
ANO9	2.5798	1.36726	0.000530044	0.00372648
LINC00926	2.57693	1.36566	5.23664e-05	0.000645517
JPH4	2.5738	1.3639	0.000402569	0.00304207
GBP5	2.57049	1.36204	3.37578e-09	7.00973e-07
TRIM22	2.56356	1.35815	1.85756e-06	5.58899e-05
DENND6B	2.56351	1.35812	1.71815e-07	9.59493e-06
PLAAT3	2.56083	1.35661	0.00572525	0.0227084
CRACR2B	2.55209	1.35168	5.51195e-07	2.23249e-05
MPZL2	2.54534	1.34786	2.27177e-05	0.000346482
IL12RB1	2.5448	1.34755	1.13532e-07	7.27742e-06
RAB11FIP5	2.54001	1.34483	4.65008e-08	3.74623e-06
CSRP2	2.53845	1.34395	0.000220849	0.00191867
PCSK1N	2.53664	1.34292	0.000241842	0.00205797
EGR1	2.52729	1.33759	7.84942e-10	2.41092e-07
TMEM200A	2.52705	1.33746	4.48218e-05	0.000575961
EPGN	2.52166	1.33437	0.000397432	0.00302028
COL15A1	2.51801	1.33228	0.00028767	0.00236143
DDB2	2.51431	1.33016	4.84885e-11	3.40412e-08
FKBP10	2.5115	1.32855	1.79332e-05	0.000290218
GJB2	2.50908	1.32716	0.000244492	0.00207755
NDUFA4L2	2.50647	1.32565	0.00196452	0.0101696
MSC-AS1	2.4966	1.31997	0.00137687	0.00777149
NCF1C	2.4943	1.31863	1.80718e-07	9.92773e-06
MOCOS	2.49387	1.31839	8.52053e-05	0.000929128
CCDC102B	2.49025	1.31629	9.19231e-05	0.000979207
GPR82	2.48732	1.31459	0.00051584	0.00365627
RHOC	2.48623	1.31396	2.32791e-09	5.44229e-07
IL2RA	2.48451	1.31296	1.52719e-05	0.000256438
MPL	2.4782	1.3093	8.72503e-09	1.28633e-06
CTSH	2.47564	1.3078	3.1348e-07	1.47656e-05
RHOB	2.47558	1.30777	1.93719e-06	5.70059e-05
MEIS3P2	2.47314	1.30634	0.000593059	0.00409339
MAP1LC3A	2.47108	1.30514	5.94384e-06	0.000128868
NID1	2.46993	1.30447	1.88713e-06	5.62393e-05
CD69	2.46243	1.30008	1.31781e-08	1.73468e-06
RP11-996F15.2	2.46142	1.29949	4.36615e-07	1.88769e-05
CDCP1	2.46015	1.29875	6.57192e-07	2.51662e-05
C6orf223	2.45618	1.29642	2.03484e-07	1.06617e-05
DNM3	2.45521	1.29584	1.9559e-07	1.041e-05
CCL5	2.45496	1.2957	7.49031e-07	2.7816e-05
JUN	2.45076	1.29323	1.07312e-05	0.000197516
FAM131B	2.44793	1.29156	0.000211205	0.00186009
PHLDA2	2.44533	1.29003	5.17292e-07	2.13364e-05
PRODH	2.44368	1.28906	0.000325766	0.00260187
GVINP1	2.43992	1.28684	3.14667e-06	8.0262e-05
RGS16	2.43685	1.28502	2.05709e-05	0.000324013
CYYR1	2.43675	1.28496	1.45176e-05	0.000247723
LARP6	2.43665	1.2849	0.000181726	0.00165688
RP11-568N6.1	2.43555	1.28425	0.000875001	0.00552468
PPM1J	2.43511	1.28399	0.000402255	0.00304126
MTDHP3	2.43469	1.28374	4.4514e-05	0.000573925
GLIS2	2.42966	1.28075	6.65358e-05	0.000773
LPAR1	2.4228	1.27668	0.00566693	0.02255
LINC02328	2.42132	1.2758	0.000136266	0.00133397
LBX2-AS1	2.42105	1.27563	8.76075e-05	0.000945532
SGSH	2.41523	1.27216	0.0041722	0.0179646
CFP	2.41515	1.27211	9.72482e-06	0.000183107
ADAM8	2.41405	1.27145	1.56651e-05	0.000260961
EPHB3	2.41141	1.26988	0.00192882	0.0100376
CD274	2.41025	1.26918	1.82896e-07	9.94993e-06
LILRB4	2.4087	1.26826	0.000541581	0.00379854
ADM2	2.40719	1.26735	0.00257964	0.0125269
IRAK2	2.40663	1.26702	4.64264e-06	0.00010762
COL27A1	2.40572	1.26647	0.00497562	0.0203768
SGK1	2.39559	1.26038	1.94652e-06	5.71666e-05
SESN1	2.39319	1.25894	7.94896e-09	1.19583e-06
MAFB	2.39116	1.25771	0.0107499	0.0363416
JAM2	2.38839	1.25604	2.96814e-05	0.000424158
CBLN3	2.38649	1.25489	0.000450507	0.00330908
KCNA6	2.38398	1.25337	0.00255401	0.0124322
CHRNE	2.3836	1.25314	9.61211e-06	0.000182383
MYOF	2.38116	1.25166	0.000158534	0.00150113
KCNE5	2.38083	1.25146	0.000208855	0.00184629
CHGB	2.37697	1.24912	0.00789081	0.0287756
NRP1	2.37109	1.24555	7.20295e-05	0.000818044
FAT4	2.3696	1.24465	0.000442003	0.00327097
H2BC21	2.36941	1.24453	1.42792e-05	0.000245074
IL3RA	2.36826	1.24383	4.51494e-08	3.68167e-06
ITGA9	2.36735	1.24327	3.00645e-11	2.58622e-08
LRRC4	2.36609	1.2425	0.00288234	0.0135808
MS4A14	2.36495	1.24181	0.0132174	0.0425468
LGALS9C	2.36369	1.24104	0.00162286	0.00878849
DLGAP1-AS2	2.36339	1.24086	1.85487e-05	0.000297243
RASSF4	2.35728	1.23713	7.99833e-06	0.000159999
MT1E	2.35673	1.23678	0.00176721	0.00939559
HPSE	2.35653	1.23667	5.46287e-07	2.22484e-05
ABHD4	2.35594	1.2363	8.96903e-08	6.12178e-06
ZNF532	2.35522	1.23586	9.30575e-05	0.000989861
ARHGEF28	2.35293	1.23446	0.00286953	0.0135428
FARP1	2.34874	1.23189	0.000500197	0.00357633
LINC00877	2.34725	1.23097	3.97365e-05	0.000526831
TPBG	2.34597	1.23018	1.36347e-05	0.000235935
AJ271736.10	2.34572	1.23003	4.20513e-05	0.000550588
SMPD3	2.34563	1.22998	0.000305751	0.00247539
PRR5L	2.34009	1.22657	9.42953e-08	6.30875e-06
CCDC3	2.33976	1.22636	5.53754e-06	0.000122033
AGRN	2.33776	1.22513	2.67463e-06	7.05404e-05
SMOX	2.33592	1.22399	5.39391e-07	2.20284e-05
MAFF	2.33572	1.22387	1.46098e-07	8.68517e-06
SETBP1	2.33569	1.22385	0.000202777	0.00180093
CD40	2.33472	1.22325	1.52336e-08	1.90083e-06
TRGV5	2.33261	1.22194	0.000264094	0.00220098
FCER1A	2.33106	1.22099	5.38252e-09	9.85418e-07
SPOCK1	2.3299	1.22027	0.000617185	0.00421257
NSMCE1-DT	2.32872	1.21954	0.00371105	0.0163759
MYO6	2.32839	1.21933	0.000541991	0.00379961
BHLHE40	2.32821	1.21922	3.35909e-09	7.00973e-07
FAT1	2.32683	1.21836	0.000112305	0.0011482
SYTL2	2.32667	1.21827	4.08421e-07	1.78147e-05
SCN1B	2.31847	1.21317	0.00103706	0.00626697
MCEMP1	2.31133	1.20872	7.47726e-05	0.000843437
ASPHD1	2.30954	1.20761	0.0042272	0.0181537
SCHIP1	2.30866	1.20705	2.22466e-07	1.14279e-05
LILRB2	2.3085	1.20696	0.000193485	0.00173724
JCHAIN	2.30839	1.20688	3.36469e-05	0.000467977
SYDE1	2.30732	1.20622	2.20861e-06	6.16695e-05
TPSD1	2.30631	1.20559	0.000166354	0.00154657
B4GALNT4	2.30551	1.20509	0.00168157	0.00903148
ME1	2.30293	1.20347	9.71341e-05	0.00102435
CYRIA	2.30265	1.20329	2.23272e-07	1.14295e-05
FHDC1	2.30262	1.20327	0.000611082	0.00418642
NR5A2	2.30105	1.20229	9.0729e-05	0.000969399
PTPRN2	2.29995	1.2016	0.000711595	0.00472144
CYTH4	2.29512	1.19857	8.28048e-07	2.98482e-05
ADGRE2	2.29436	1.19809	1.68924e-08	2.05015e-06
CYP4F22	2.29382	1.19775	6.07122e-06	0.00013086
MAP3K14	2.28837	1.19432	3.93968e-05	0.000524212
TMEM86A	2.28586	1.19274	2.55401e-05	0.00037805
HOXB-AS3	2.28441	1.19182	5.32871e-05	0.00065196
SNX32	2.28351	1.19126	5.1045e-05	0.000631339
BCL2A1	2.28149	1.18998	1.72271e-05	0.00028095
MIR22HG	2.28109	1.18972	4.68414e-07	1.97309e-05
ITK	2.27823	1.18791	2.75713e-06	7.18482e-05
ADAP1	2.27774	1.1876	6.11742e-09	1.02488e-06
CASKIN1	2.2767	1.18694	0.000357235	0.00277428
TGFB1I1	2.27649	1.18681	7.3396e-06	0.000151128
CRABP1	2.27587	1.18642	5.31804e-06	0.000118435
ITGAX	2.27261	1.18435	2.73218e-06	7.15462e-05
RP11-622O11.6	2.27172	1.18378	8.91305e-05	0.000956368
CALCRL	2.27088	1.18325	7.46579e-06	0.000152449
RTP4	2.26577	1.18	0.0042288	0.0181553
PCLO	2.26445	1.17916	0.000755395	0.00493434
SULT1C4	2.25888	1.17561	1.36012e-05	0.000235631
CD72	2.25767	1.17483	4.84446e-05	0.000607846
LA16c-312E8.4	2.25578	1.17363	0.000888008	0.00557864
DENND2D	2.25298	1.17183	8.66626e-06	0.000171499
PLXNA1	2.25003	1.16995	1.69652e-08	2.05015e-06
SH3BP5	2.24854	1.16899	2.41679e-08	2.60079e-06
GPR84	2.24503	1.16674	8.44725e-05	0.000923871
BTBD19	2.24292	1.16538	0.000105963	0.00109629
RP11-1082L8.3	2.24226	1.16496	1.34476e-05	0.000234348
CTSV	2.23751	1.1619	0.00412157	0.0178038
LAMP5	2.2348	1.16014	0.000706484	0.00469175
SKAP1	2.23478	1.16013	5.51177e-07	2.23249e-05
LAMA3	2.23438	1.15987	0.000133526	0.00131501
AVPR1B	2.23415	1.15972	0.00656921	0.0251427
ACOX2	2.23412	1.1597	1.80528e-05	0.000290877
MFAP2	2.23039	1.15729	2.60714e-06	6.93809e-05
XXYLT1-AS2	2.22792	1.1557	0.000286787	0.00235549
GASK1B	2.22503	1.15382	2.52648e-07	1.26264e-05
ZNF366	2.21993	1.15051	0.00128528	0.0073875
LINC02762	2.21942	1.15019	0.000675152	0.00451522
ECEL1P1	2.21935	1.15014	0.005352	0.0215491
SLC41A2	2.21746	1.14891	7.14552e-05	0.000813486
SYT3	2.21545	1.1476	0.00197325	0.0102004
TMEM51	2.21445	1.14695	6.68125e-07	2.55186e-05
CASC15	2.21364	1.14642	0.00101422	0.00618136
MYO1A	2.21349	1.14632	0.000207385	0.00183853
ZBTB46	2.21108	1.14475	1.2748e-06	4.18582e-05
ABCB4	2.20978	1.1439	0.000719826	0.00475709
AC156455.1	2.20934	1.14362	4.63734e-05	0.000588367
CH507-9B2.1	2.20832	1.14295	0.00283622	0.0134308
RP11-567J20.3	2.20594	1.14139	0.0133751	0.0429139
BMP6	2.20338	1.13972	0.000508287	0.00362013
TP53I3	2.20213	1.1389	1.04658e-07	6.85763e-06
MFSD4A	2.20042	1.13778	3.65777e-05	0.000496103
ARG2	2.19664	1.1353	2.62843e-07	1.30037e-05
FPR1	2.19423	1.13371	0.00333112	0.0151526
HEMGN	2.19331	1.13311	6.46094e-08	5.00119e-06
H2AC6	2.18619	1.12842	1.04418e-05	0.000192912
SMAD3	2.18569	1.12809	6.54975e-07	2.51466e-05
KRT8	2.18556	1.12801	4.60368e-06	0.000107393
CYTIP	2.18501	1.12764	9.44692e-09	1.37897e-06
PARM1	2.18352	1.12665	0.00120012	0.00701842
HCP5	2.18316	1.12642	0.000145115	0.00140107
DZIP1	2.18245	1.12595	0.000666634	0.00447778
CD276	2.18226	1.12582	9.38554e-08	6.30875e-06
MS4A7	2.1809	1.12492	0.000682818	0.00454893
AC018755.16	2.18034	1.12455	0.000313601	0.00252232
LINC01588	2.17907	1.12371	0.000518988	0.00367328
SLAMF1	2.17884	1.12356	0.000602811	0.00414941
TP53TG1	2.17883	1.12355	2.28484e-07	1.15757e-05
PIM2	2.17536	1.12126	4.82882e-11	3.40412e-08
ASAP3	2.17384	1.12025	0.000868973	0.00550076
PTPN14	2.17309	1.11975	0.000379374	0.00291612
VWA5A	2.17259	1.11942	6.51312e-08	5.00119e-06
FAM20C	2.17145	1.11866	0.000264731	0.00220505
VNN2	2.16959	1.11742	6.0651e-06	0.00013086
FAM117A	2.16919	1.11716	7.28672e-10	2.33539e-07
ARMCX2	2.1691	1.11709	1.38289e-05	0.000238736
ICOSLG	2.16831	1.11657	0.000210997	0.00185989
BAX	2.16774	1.11619	3.13514e-11	2.58622e-08
H2BC11	2.16683	1.11559	0.000333241	0.00264422
NOD2	2.16472	1.11418	0.000159276	0.00150622
LINC02384	2.16354	1.11339	0.000185125	0.00167956
CD101	2.16011	1.11111	0.00032192	0.00257518
ADGRE3	2.16009	1.11109	0.00427762	0.0183115
SPINT1-AS1	2.15744	1.10932	0.000556331	0.00387815
PTPN5	2.1565	1.10869	0.00338775	0.0153066
CD52	2.15533	1.10791	5.53364e-09	9.85418e-07
H1-0	2.15419	1.10714	8.91172e-08	6.12178e-06
RHEBL1	2.15148	1.10533	3.6665e-06	9.06966e-05
GPR68	2.14947	1.10398	5.63001e-05	0.0006817
FGD2	2.14441	1.10058	0.000666671	0.00447778
TCF7	2.14215	1.09906	0.000328304	0.0026172
FCN1	2.14154	1.09865	0.000942997	0.00583898
NPM2	2.14147	1.0986	0.000424104	0.00316907
AXL	2.14108	1.09834	0.000156063	0.00148059
CATSPER1	2.13848	1.09659	4.96962e-06	0.000112803
RAPGEF3	2.13837	1.09651	0.000220747	0.00191867
GSDME	2.13786	1.09617	0.00057077	0.00396367
RP11-616M22.5	2.13602	1.09492	0.00824637	0.0297398
DNAH10	2.13452	1.09391	0.000693716	0.00461528
PLXNA2	2.13313	1.09297	5.28601e-05	0.000648383
JAK3	2.13273	1.0927	3.7246e-08	3.30794e-06
SRGAP1	2.13197	1.09218	8.50245e-05	0.000928531
TNFSF10	2.13189	1.09213	4.10957e-07	1.78724e-05
NFE2L3	2.13004	1.09088	2.02229e-10	8.76902e-08
SPTBN5	2.12962	1.0906	0.00792469	0.028848
LAX1	2.12396	1.08676	7.85137e-05	0.000875589
MMP2	2.12241	1.0857	2.64366e-07	1.30353e-05
C20orf203	2.12217	1.08554	8.73533e-05	0.000943637
IER5	2.11938	1.08364	1.90299e-08	2.14166e-06
COL7A1	2.11872	1.0832	0.000512656	0.00364245
TM4SF1	2.11751	1.08237	5.17956e-05	0.000639015
PLK3	2.11652	1.0817	7.42187e-08	5.43702e-06
EFCC1	2.11612	1.08142	6.23269e-05	0.000732963
NABP1	2.11505	1.08069	7.41264e-08	5.43702e-06
IL1B	2.10376	1.07297	2.19696e-10	9.25423e-08
GJC1	2.10326	1.07263	0.00477129	0.0198104
HMGA2-AS1	2.10279	1.0723	0.00198403	0.010249
RP11-488C13.6	2.10202	1.07178	0.00298529	0.0139626
ZNF578	2.10062	1.07081	0.00471537	0.0196278
NALT1	2.0996	1.07011	0.00147997	0.00819346
TRMT9B	2.09887	1.06962	0.000221454	0.00192279
RTL8B	2.09752	1.06869	3.83181e-07	1.69647e-05
AREG	2.09642	1.06793	0.006903	0.0260684
RRN3P2	2.09575	1.06746	0.0069643	0.0262246
MOB3B	2.09357	1.06597	2.00983e-07	1.06204e-05
PREX2	2.09122	1.06435	2.025e-05	0.000319643
ACP5	2.08888	1.06273	7.09828e-05	0.00081122
CROT	2.08712	1.06151	9.33431e-07	3.30014e-05
CD14	2.08651	1.06109	0.00253938	0.0123803
RP11-419K12.2	2.08443	1.05965	5.6443e-05	0.00068264
ADCY6	2.08152	1.05764	6.0154e-07	2.36207e-05
S100A9	2.07919	1.05602	0.00303314	0.0141243
B3GNT9	2.07797	1.05518	1.24118e-05	0.000219936
DCHS1	2.07738	1.05477	2.11418e-05	0.000330183
MT2A	2.07691	1.05444	0.000229786	0.0019765
LTB	2.07623	1.05397	2.47334e-05	0.000369074
ETNK2	2.07595	1.05377	0.000252945	0.00212852
SPX	2.07498	1.0531	0.00222078	0.0111706
CDH23	2.0748	1.05297	0.000492992	0.00354373
HLA-F	2.07445	1.05273	0.000220254	0.00191576
MYO1D	2.07398	1.0524	2.2178e-07	1.14279e-05
MAPRE3	2.07268	1.0515	4.40636e-06	0.000103941
RP11-38M8.1	2.06957	1.04933	0.000239308	0.00204174
SLC22A17	2.06729	1.04774	2.23719e-06	6.22318e-05
WASF3	2.06689	1.04746	1.23328e-06	4.11364e-05
SH3TC1	2.06538	1.04641	1.0739e-06	3.69055e-05
CD1A	2.06464	1.04589	1.26341e-05	0.000223607
ZNF469	2.0645	1.04579	3.02009e-07	1.43168e-05
GP6	2.06328	1.04494	0.000987643	0.00606196
DPY19L2P1	2.06191	1.04398	0.000285922	0.00235101
BCL6B	2.06143	1.04364	9.16013e-05	0.000976485
VWA1	2.06094	1.0433	1.62676e-05	0.000268269
TEAD3	2.06036	1.0429	0.000148634	0.00142478
C1orf115	2.05624	1.04001	0.00154665	0.00847983
CFAP92	2.05431	1.03866	0.00175789	0.00935618
NEAT1	2.05035	1.03587	1.96371e-07	1.0414e-05
RP11-217A12.2	2.04936	1.03517	9.44034e-05	0.00100128
ABCB1	2.04824	1.03438	7.65014e-07	2.81965e-05
TMEM140	2.04786	1.03412	4.56553e-05	0.000583133
DOK4	2.04515	1.03221	2.11265e-07	1.09672e-05
PLAAT4	2.04502	1.03211	3.62663e-05	0.000492333
OLIG1	2.0443	1.03161	0.00752431	0.0278092
SHISA4	2.04132	1.0295	0.000165462	0.00154284
MMP11	2.04016	1.02868	6.31622e-05	0.000741401
NFKBIA	2.03991	1.0285	3.44538e-08	3.17471e-06
CD180	2.03797	1.02713	0.000495911	0.00355604
MIR3945HG	2.03745	1.02677	0.00139343	0.00783202
MAP3K12	2.03676	1.02627	1.82105e-07	9.94363e-06
PAPLN	2.03296	1.02358	4.44387e-05	0.000573925
MPP2	2.03016	1.02159	4.23401e-05	0.000552896
TP53INP2	2.02995	1.02144	5.81389e-07	2.32919e-05
CIB3	2.02887	1.02068	0.00960333	0.0334095
LINC00663	2.02798	1.02005	0.00998311	0.0343897
XPC	2.02674	1.01916	2.87858e-09	6.24102e-07
SDSL	2.02423	1.01737	3.18723e-08	3.01214e-06
NINJ1	2.02301	1.0165	1.00524e-08	1.42585e-06
PRRT2	2.01966	1.01411	0.00350324	0.0157081
NUDT14	2.01953	1.01402	4.43025e-06	0.000104337
KIAA1671	2.01945	1.01396	4.80093e-05	0.00060341
LPAR5	2.01499	1.01077	3.55812e-07	1.62407e-05
ROBO4	2.01467	1.01054	5.66553e-06	0.000124481
LINC00649	2.01429	1.01027	0.000143567	0.00138794
TREML4	2.01364	1.00981	9.31615e-06	0.000178839
ABCB11	2.00843	1.00607	0.00477154	0.0198104
PCDHGB5	2.00793	1.00571	0.00491177	0.0202048
G0S2	2.00693	1.00499	0.00186419	0.00979114
PDZK1IP1	2.00685	1.00494	0.00149888	0.00828573
MYO1E	2.00615	1.00443	2.506e-06	6.71744e-05
RP11-879F14.2	2.00611	1.0044	0.00185225	0.00974232
AC074289.1	2.00585	1.00421	0.00169179	0.00907316
C19orf84	2.00569	1.0041	0.000869527	0.00550191
