# Supplementary material for: Safety and efficacy studies of CRISPR-Cas9 treatment of sickle cell disease highlights disease-specific responses
Source: Mol Ther. 2024 Jul 22;32(12):4337–52. doi: 10.1016/j.ymthe.2024.07.015 (PMC11638826; doi:10.1016/j.ymthe.2024.07.015)
Supplement: Data S6. Table S6 [file mmc7.xlsx]

## Sheet: SCD treated vs SCD UT
Hallmark gene set enrichment of up-regulated genes in SCD treated vs SCD UT (pathways shown in Figure 4D are in bold)
				SCD 197 vs SCD UT							SCD 196 vs SCD UT							SCD AAVS1 vs SCD UT
Category	ID	Name	Source	p-value	q-value Bonferroni	q-value FDR B&H	q-value FDR B&Y	Hit Count in Query List	Hit Count in Genome	Hit in Query List	p-value	q-value Bonferroni	q-value FDR B&H	q-value FDR B&Y	Hit Count in Query List	Hit Count in Genome	Hit in Query List	p-value	q-value Bonferroni	q-value FDR B&H	q-value FDR B&Y	Hit Count in Query List	Hit Count in Genome	Hit in Query List
Coexpression	M5890	HALLMARK_TNFA_SIGNALING_VIA_NFKB	H: Hallmark	2.513e-38	1.156e-36	1.156e-36	5.105e-36	47	200	CDKN1A,TRAF1,ABCA1,MSC,NR4A1,KLF2,CCL2,CCL4,MAFF,ZC3H12A,SGK1,ICAM1,ID2,BIRC3,RHOB,ATF3,IL7R,PLK2,TNFRSF9,INHBA,TNFSF9,CXCL10,BCL2A1,BCL3,GEM,PTGS2,JUN,BTG2,IER3,NFKB2,NFKBIA,ICOSLG,DUSP4,NR4A2,NR4A3,RELB,CXCL2,CXCL3,EGR1,EGR3,CD80,SLC2A6,SERPINE1,CD69,TNF,TNFAIP3,TNFAIP6	1.538e-38	7.076e-37	2.359e-37	1.042e-36	50	200	CDKN1A,TRAF1,ABCA1,MSC,NR4A1,KLF2,CCL2,CCL4,CCL5,ZC3H12A,SGK1,G0S2,ICAM1,ID2,BIRC3,IFIT2,RHOB,ATF3,IL7R,PLK2,TNFRSF9,INHBA,TNFSF9,CXCL10,BCL2A1,BCL3,GEM,PTGS2,IFIH1,JUN,BTG2,IER3,NFKB2,TAP1,DUSP4,NR4A2,NR4A3,RELB,CXCL2,CXCL3,EGR1,EGR2,EGR3,CD80,SLC2A6,SERPINE1,CD69,TNF,TNFAIP3,TNFAIP6	1.721e-42	8.089e-41	8.089e-41	3.59e-40	57	200	CDKN1A,TRAF1,ABCA1,MSC,IER5,NR4A1,PHLDA2,KLF2,CCL2,CCL4,CCL5,MAFF,ZC3H12A,PHLDA1,SGK1,G0S2,ICAM1,ID2,BIRC3,BHLHE40,AREG,RHOB,ATF3,IL1B,IL7R,PLK2,TNFRSF9,INHBA,TNFSF9,CXCL10,BCL2A1,BCL3,GEM,PTGS2,JUN,BTG2,IER3,NFKB2,NFKBIA,NINJ1,ICOSLG,DUSP4,NR4A2,NR4A3,RELB,CXCL2,CXCL3,EGR1,EGR3,CD80,SLC2A6,SERPINE1,CD69,TNF,TNFAIP3,TNFAIP6,SMAD3
Coexpression	M5932	HALLMARK_INFLAMMATORY_RESPONSE	H: Hallmark	2.954e-25	1.359e-23	6.795e-24	3.001e-23	36	200	CDKN1A,ABCA1,SCN1B,CCL2,CCR7,CMKLR1,CCL17,CCL22,MMP14,ICAM1,LAMP3,IL7R,CXCL8,IL10RA,TNFRSF9,INHBA,TNFSF9,CXCL10,IRAK2,PTGIR,BTG2,NFKBIA,C5AR1,GP1BA,ICOSLG,LCK,RGS1,RASGRP1,CD14,EBI3,SERPINE1,CD69,CD70,TNFAIP6,CALCRL,TPBG	9.192e-34	4.229e-32	1.057e-32	4.669e-32	46	200	CDKN1A,ABCA1,CCL2,CCL5,CCR7,CCL17,CCL22,MMP14,ICAM1,IFITM1,LAMP3,EIF2AK2,IL7R,CXCL8,IL10RA,TNFRSF9,TNFSF10,INHBA,TNFSF9,CXCL10,AXL,IRAK2,IRF7,IL18RAP,PTGIR,RTP4,NOD2,BTG2,BST2,C5AR1,GP1BA,LCK,RGS1,LPAR1,RGS16,RASGRP1,CD14,EBI3,SERPINE1,CD40,CD69,CD70,TNFAIP6,CALCRL,LY6E,TPBG	6.029e-30	2.834e-28	1.417e-28	6.288e-28	46	200	CDKN1A,ABCA1,SCN1B,CCL2,CCL5,CCR7,CCL17,CCL22,MMP14,FPR1,ICAM1,SLAMF1,LAMP3,IL1B,IL7R,CXCL8,IL10RA,TNFRSF9,TNFSF10,INHBA,TNFSF9,CXCL10,AXL,IRAK2,PTGIR,RTP4,NOD2,BTG2,NFKBIA,C5AR1,GP1BA,ICOSLG,LCK,RGS1,LPAR1,RGS16,RASGRP1,CD14,EBI3,SERPINE1,CD40,CD69,CD70,TNFAIP6,CALCRL,TPBG
Coexpression	M5913	HALLMARK_INTERFERON_GAMMA_RESPONSE	H: Hallmark	2.733e-12	1.257e-10	1.796e-11	7.933e-11	23	200	CDKN1A,HLA-DQA1,CCL2,CMKLR1,SECTM1,SELP,ICAM1,FAS,MT2A,CD274,SLAMF7,IL10RA,IDO1,CXCL10,IRF4,PTGS2,GBP4,NFKBIA,MVP,CD38,CD69,TNFAIP3,TNFAIP6	1.15e-52	5.292e-51	5.292e-51	2.337e-50	61	200	CDKN1A,USP18,EPSTI1,HLA-B,HLA-DQA1,SAMD9L,IFITM3,CCL2,CCL5,PLSCR1,PARP12,SECTM1,SELP,DHX58,DDX60,ICAM1,IFI44,RNF213,PARP14,FAS,IFI35,SP110,IFIT2,IFIT1,IFIT3,RSAD2,MT2A,ISG15,OASL,HELZ2,CD274,XAF1,SLAMF7,EIF2AK2,MX1,MX2,IL10RA,IDO1,TNFSF10,CXCL10,IRF4,IRF7,RTP4,PTGS2,STAT1,IFIH1,GBP4,BST2,IFI44L,HERC6,MVP,TAP1,OAS2,OAS3,LGALS3BP,CD38,CD40,CD69,TNFAIP3,TNFAIP6,LY6E	3.973e-12	1.867e-10	2.075e-11	9.208e-11	27	200	CDKN1A,HLA-DQA1,CCL2,CCL5,SECTM1,SELP,FPR1,ICAM1,FAS,MT2A,CD274,SLAMF7,IL10RA,IDO1,TNFSF10,CXCL10,IRF4,RTP4,PTGS2,GBP4,NFKBIA,MVP,CD38,CD40,CD69,TNFAIP3,TNFAIP6
Coexpression	M5911	HALLMARK_INTERFERON_ALPHA_RESPONSE	H: Hallmark								5.981e-41	2.751e-39	1.376e-39	6.076e-39	40	97	USP18,EPSTI1,HLA-C,SAMD9L,IFITM3,PLSCR1,PARP12,DHX58,PROCR,DDX60,IFI44,IFITM1,PARP14,IFI35,SP110,IFIT2,IFIT3,RSAD2,ISG15,OASL,HELZ2,LAMP3,EIF2AK2,MX1,SAMD9,CXCL10,GBP2,IRF7,RTP4,IFIH1,GBP4,BST2,PARP9,IFI44L,HERC6,TAP1,OAS1,LGALS3BP,LY6E,TMEM140	0.01443	0.6784	0.02827	0.1254	7	97	PROCR,LAMP3,CXCL10,GBP2,RTP4,GBP4,TMEM140
Coexpression	M5930	HALLMARK_EPITHELIAL_MESENCHYMAL_TRANSITION	H: Hallmark	6.782e-18	3.12e-16	1.04e-16	4.593e-16	29	200	IL32,ACTA2,FBLN1,MYL9,MMP14,SDC1,COL5A1,COL6A2,COL6A3,FMOD,ID2,FAS,RHOB,CXCL8,SPOCK1,INHBA,SPP1,GEM,ITGB5,GJA1,JUN,NT5E,TFPI2,ECM1,ADAM12,TGFBR3,THBS1,SERPINE1,TNFAIP3	4.754e-15	2.187e-13	4.373e-14	1.932e-13	28	200	IL32,ACTA2,FBLN1,MYL9,MMP14,SDC1,COL5A1,COL6A2,COL6A3,FMOD,ID2,FAS,RHOB,CXCL8,SPOCK1,INHBA,SPP1,GEM,GJA1,JUN,NT5E,TFPI2,ECM1,ADAM12,TGFBR3,THBS1,SERPINE1,TNFAIP3	3.754e-17	1.765e-15	3.529e-16	1.566e-15	33	200	IL32,ACTA2,FBLN1,MYL9,MMP2,MMP14,SDC1,COL5A1,COL6A2,COL6A3,COL7A1,FMOD,ID2,FAS,AREG,RHOB,CXCL8,SPOCK1,INHBA,SPP1,GEM,ITGB5,GJA1,JUN,NT5E,TFPI2,LAMA3,ECM1,ADAM12,TGFBR3,THBS1,SERPINE1,TNFAIP3
Coexpression	M5953	HALLMARK_KRAS_SIGNALING_UP	H: Hallmark	5.28e-15	2.429e-13	6.072e-14	2.682e-13	26	200	TRAF1,TMEM176A,ADAM8,TLR8,SCN1B,CMKLR1,GPNMB,MMP9,TMEM176B,TMEM158,ID2,BIRC3,IL7R,IL10RA,INHBA,SPP1,CXCL10,ACE,PTGS2,NRP1,ADAMDEC1,MAFB,PCSK1N,KIF5C,TNFAIP3,MPZL2	1.889e-12	8.689e-11	1.086e-11	4.797e-11	25	200	EPHB2,TRAF1,TMEM176A,TLR8,GPNMB,MMP9,TMEM176B,G0S2,ID2,BIRC3,CROT,IL7R,IL10RA,INHBA,SPP1,CXCL10,ACE,PTGS2,NRP1,ADAMDEC1,MAFB,PCSK1N,KIF5C,RGS16,TNFAIP3	3.754e-17	1.765e-15	3.529e-16	1.566e-15	33	200	TRAF1,TMEM176A,ADAM8,TLR8,ABCB1,SCN1B,GPNMB,MMP9,MMP11,TMEM176B,TMEM158,G0S2,ID2,BIRC3,PPBP,CROT,IL1B,IL7R,IL10RA,INHBA,SPP1,CXCL10,ACE,PTGS2,NRP1,ADAMDEC1,MAFB,PCSK1N,KIF5C,RGS16,VWA5A,TNFAIP3,MPZL2
Coexpression	M5939	HALLMARK_P53_PATHWAY	H: Hallmark	2.733e-12	1.257e-10	1.796e-11	7.933e-11	23	200	CDKN1A,PDGFA,PHLDA3,HMOX1,RRAD,MDM2,PLXNB2,FDXR,SDC1,DDIT4,PROCR,FAS,ATF3,PLK2,GLS2,TNFSF9,JUN,BTG2,IER3,RPS27L,ZMAT3,EPHA2,TM4SF1	3.652e-14	1.68e-12	2.4e-13	1.06e-12	27	200	CDKN1A,PDGFA,PHLDA3,HMOX1,RRAD,MDM2,PLXNB2,FDXR,SDC1,DDIT4,EPS8L2,PROCR,FAS,ATF3,PLK2,GLS2,TNFSF9,DDB2,JUN,BTG2,IER3,TAP1,RGS16,RPS27L,ZMAT3,EPHA2,TM4SF1	4.77e-18	2.242e-16	7.473e-17	3.317e-16	34	200	CDKN1A,PHLDA3,IER5,HMOX1,RRAD,MDM2,PLXNB2,FDXR,SDC1,PLK3,DDIT4,EPS8L2,PROCR,XPC,FAS,ABHD4,ATF3,PLK2,GLS2,TNFSF9,BAX,DDB2,SESN1,JUN,BTG2,PTPN14,IER3,NINJ1,RGS16,RPS27L,ZMAT3,VWA5A,EPHA2,TM4SF1
Coexpression	M5947	HALLMARK_IL2_STAT5_SIGNALING	H: Hallmark	2.46e-12	1.132e-10	1.796e-11	7.933e-11	23	199	TRAF1,TLR7,TNFRSF4,ICOS,MAFF,SELP,COL6A1,CDCP1,RHOB,IL10RA,TNFRSF9,ADAM19,SPP1,CXCL10,IRF4,TNFRSF18,PTCH1,NRP1,GBP4,NT5E,NFKBIZ,ECM1,LTB	7.334e-11	3.374e-09	3.067e-10	1.355e-09	23	199	TRAF1,ICOS,IFITM3,PLSCR1,SELP,COL6A1,CDCP1,RHOB,IL10RA,TNFRSF9,ADAM19,MYO1E,TNFSF10,SPP1,CXCL10,IRF4,PTCH1,NRP1,GBP4,NT5E,NFKBIZ,ECM1,RGS16	1.801e-15	8.466e-14	1.411e-14	6.262e-14	31	199	TRAF1,F2RL2,ABCB1,TNFRSF4,ICOS,MAFF,SELP,COL6A1,PHLDA1,CDCP1,BHLHE40,RHOB,IL2RA,IL3RA,IL10RA,TNFRSF9,ADAM19,MYO1E,TNFSF10,SPP1,CXCL10,IRF4,TNFRSF18,PTCH1,NRP1,GBP4,NT5E,NFKBIZ,ECM1,RGS16,LTB
Coexpression	M5950	HALLMARK_ALLOGRAFT_REJECTION	H: Hallmark	1.377e-10	6.336e-09	7.04e-10	3.109e-09	21	200	HLA-DQA1,CFP,CCL2,CCL4,MMP9,CCL22,ICAM1,CXCL13,FAS,IL12RB1,INHBA,GBP2,IRF4,BCL3,ICOSLG,CXCR3,LCK,CD80,GZMB,LTB,TNF	3.652e-14	1.68e-12	2.4e-13	1.06e-12	27	200	HLA-DQA1,CFP,CCL2,CCL4,CCL5,CCR5,MMP9,CCL22,ICAM1,CXCL13,FAS,PRF1,IL12RB1,INHBA,GBP2,IRF4,IRF7,BCL3,IL18RAP,STAT1,TAP1,CXCR3,LCK,CD80,GZMB,CD40,TNF	3.973e-12	1.867e-10	2.075e-11	9.208e-11	27	200	HLA-DQA1,CFP,CCL2,CCL4,CCL5,MMP9,CCL22,ICAM1,CXCL13,FAS,PRF1,IL1B,IL2RA,IL12RB1,INHBA,GBP2,IRF4,BCL3,ITK,ICOSLG,CXCR3,LCK,CD80,GZMB,CD40,LTB,TNF
Coexpression	M5897	HALLMARK_IL6_JAK_STAT3_SIGNALING	H: Hallmark	4.328e-12	1.991e-10	2.488e-11	1.099e-10	16	87	A2M,HMOX1,ACVRL1,CXCL13,FAS,IL12RB1,CXCL10,CRLF2,JUN,CXCL3,CD9,CD14,EBI3,CD38,LTB,TNF	5.354e-11	2.463e-09	2.463e-10	1.088e-09	16	87	A2M,HMOX1,ACVRL1,CXCL13,FAS,IL12RB1,CXCL10,CRLF2,STAT1,JUN,CXCL3,CD9,CD14,EBI3,CD38,TNF	1.055e-12	4.956e-11	7.08e-12	3.142e-11	19	87	A2M,HMOX1,ACVRL1,CXCL13,FAS,IL1B,IL2RA,IL3RA,IL12RB1,CXCL10,CRLF2,JUN,CXCL3,CD9,CD14,EBI3,CD38,LTB,TNF
Coexpression	M5902	HALLMARK_APOPTOSIS	H: Hallmark	1.043e-09	4.796e-08	4.36e-09	1.925e-08	18	161	CDKN1A,HMOX1,FDXR,BMF,BIRC3,FAS,RHOB,FEZ1,ATF3,JUN,BTG2,IER3,TGFBR3,CD14,EGR3,CD38,CD69,TNF	6.761e-12	3.11e-10	3.456e-11	1.526e-10	22	161	CDKN1A,HMOX1,IFITM3,FDXR,BMF,BIRC3,FAS,RHOB,FEZ1,PRF1,ATF3,TNFSF10,JUN,BTG2,IER3,TAP1,TGFBR3,CD14,EGR3,CD38,CD69,TNF	7.317e-12	3.439e-10	3.439e-11	1.526e-10	24	161	CDKN1A,HMOX1,FDXR,MMP2,BMF,BIRC3,FAS,RHOB,FEZ1,PRF1,ATF3,IL1B,TNFSF10,BAX,JUN,BTG2,IER3,TGFBR3,CD14,EGR3,CD38,H1-0,CD69,TNF
Coexpression	M5921	HALLMARK_COMPLEMENT	H: Hallmark	9.033e-10	4.155e-08	4.155e-09	1.835e-08	20	200	ME1,F5,S100A9,FCN1,MAFF,MMP14,CPM,CTSH,LGMN,SPOCK2,C3,GNGT2,GP1BA,PLA2G7,TFPI2,LCK,RASGRP1,GZMB,SERPINE1,TNFAIP3	2.867e-09	1.319e-07	1.099e-08	4.855e-08	21	200	ME1,F5,S100A9,CCL5,MMP14,PLSCR1,CPM,CTSH,SPOCK2,IRF7,C3,GNGT2,GP1BA,PLA2G7,TFPI2,PCLO,LCK,RASGRP1,GZMB,SERPINE1,TNFAIP3	1.882e-08	8.845e-07	8.041e-08	3.568e-07	22	200	ME1,F5,S100A9,FCN1,CCL5,MAFF,MMP14,CPM,CTSH,CTSV,SPOCK2,C3,GNGT2,GP1BA,PLA2G7,TFPI2,PCLO,LCK,RASGRP1,GZMB,SERPINE1,TNFAIP3
Coexpression	M5941	HALLMARK_UV_RESPONSE_UP	H: Hallmark	5.475e-09	2.518e-07	1.983e-08	8.759e-08	17	158	HLA-F,HMOX1,RRAD,NR4A1,MMP14,COL2A1,HTR7,ICAM1,RHOB,ATF3,CYP1A1,BTG2,NFKBIA,NPTX2,CXCL2,RASGRP1,NPTXR	6.437e-08	2.961e-06	2.278e-07	1.006e-06	17	158	HLA-F,HMOX1,RRAD,NR4A1,MMP14,COL2A1,HTR7,ICAM1,RHOB,ATF3,CYP1A1,BTG2,TAP1,NPTX2,CXCL2,RASGRP1,NPTXR	4.161e-08	1.956e-06	1.504e-07	6.676e-07	19	158	HLA-F,HMOX1,RRAD,NR4A1,ABCB1,MMP14,COL2A1,HTR7,ICAM1,RHOB,ATF3,CTSV,CYP1A1,BTG2,NFKBIA,NPTX2,CXCL2,RASGRP1,NPTXR
Coexpression	M5891	HALLMARK_HYPOXIA	H: Hallmark	5.604e-09	2.578e-07	1.983e-08	8.759e-08	19	200	CDKN1A,HMOX1,PGF,MAFF,COL5A1,DDIT4,DPYSL4,MT1E,MT2A,CSRP2,ATF3,JUN,IER3,HS3ST1,P4HA2,CAVIN3,SERPINE1,TNFAIP3,TPBG	4.023e-07	1.85e-05	1.322e-06	5.838e-06	18	200	CDKN1A,HMOX1,PGF,COL5A1,DDIT4,DPYSL4,MT1E,MT2A,CSRP2,ATF3,JUN,IER3,HS3ST1,P4HA2,CAVIN3,SERPINE1,TNFAIP3,TPBG	8.848e-08	4.159e-06	2.97e-07	1.318e-06	21	200	CDKN1A,HMOX1,PGF,MAFF,COL5A1,DDIT4,DPYSL4,BCAN,BHLHE40,MT1E,MT2A,CSRP2,ATF3,JUN,IER3,HS3ST1,P4HA2,CAVIN3,SERPINE1,TNFAIP3,TPBG
Coexpression	M5946	HALLMARK_COAGULATION	H: Hallmark	1.594e-06	7.334e-05	5.239e-06	2.314e-05	13	138	A2M,MAFF,MMP9,MMP14,VWF,CTSH,LGMN,C3,GP1BA,TFPI2,THBS1,CD9,SERPINE1	4.808e-05	0.002212	0.0001301	0.0005746	12	138	A2M,RAPGEF3,MMP9,MMP14,VWF,CTSH,C3,GP1BA,TFPI2,THBS1,CD9,SERPINE1	2.644e-08	1.243e-06	1.036e-07	4.596e-07	18	138	A2M,F2RL2,ACOX2,RAPGEF3,MAFF,MMP2,MMP9,MMP11,MMP14,VWF,CTSH,CTSV,C3,GP1BA,TFPI2,THBS1,CD9,SERPINE1
Coexpression	M5909	HALLMARK_MYOGENESIS	H: Hallmark	2.048e-05	0.000942	6.28e-05	0.0002774	14	200	EPHB3,CDKN1A,EFS,PLXNB2,COL6A2,COL6A3,COL15A1,MYOM1,ITGB5,GJA5,GNAO1,DMD,NOS1,ADAM12	3.293e-05	0.001515	9.468e-05	0.0004182	15	200	CDKN1A,EFS,PLXNB2,COL6A2,COL6A3,SCHIP1,COL15A1,MAPRE3,MYOM1,GJA5,GNAO1,DMD,NOS1,ADAM12,AGRN	6.668e-06	0.0003134	1.959e-05	8.693e-05	18	200	EPHB3,CDKN1A,EFS,PLXNB2,COL6A2,COL6A3,SCHIP1,COL15A1,BHLHE40,MAPRE3,MYOM1,ITGB5,GJA5,GNAO1,DMD,NOS1,ADAM12,AGRN
Coexpression	M5934	HALLMARK_XENOBIOTIC_METABOLISM	H: Hallmark	0.0003336	0.01535	0.0008526	0.003766	12	200	HMOX1,FBLN1,TMEM176B,ID2,FAS,MT2A,CYP1A1,ABCC3,CYP27A1,VNN1,EPHA2,SERPINE1	3.293e-05	0.001515	9.468e-05	0.0004182	15	200	HMOX1,FBLN1,TMEM176B,ID2,FAS,ARG2,CROT,MT2A,CYP1A1,ABCC3,CYP27A1,VNN1,RAP1GAP,EPHA2,SERPINE1	1.669e-06	7.844e-05	5.23e-06	2.321e-05	19	200	HMOX1,ACOX2,FBLN1,SMOX,MPP2,TMEM176B,ID2,FAS,ARG2,CROT,MT2A,CYP1A1,ABCC3,CYP27A1,VNN1,NINJ1,RAP1GAP,EPHA2,SERPINE1
Coexpression	M5915	HALLMARK_APICAL_JUNCTION	H: Hallmark	8.594e-05	0.003953	0.0002471	0.001091	13	200	TRAF1,MDK,MYL9,MMP9,FLNC,VWF,ICAM1,CD274,MAPK11,ITGA3,ITGA9,NECTIN4,MPZL2	0.001449	0.06665	0.003333	0.01472	12	200	TRAF1,MDK,MYL9,MMP9,FLNC,VWF,ICAM1,CD274,MAPK11,ITGA3,ITGA9,NECTIN4	8.898e-05	0.004182	0.000246	0.001092	16	200	TRAF1,MDK,MYL9,MMP2,MMP9,FLNC,VWF,ICAM1,CD274,MAPK11,CD276,ITGA3,ITGA9,NECTIN4,LAMA3,MPZL2
Coexpression	M5919	HALLMARK_HEDGEHOG_SIGNALING	H: Hallmark	0.0004709	0.02166	0.00114	0.005035	5	36	RTN1,PTCH1,NRP2,NRP1,NRCAM	0.001008	0.04637	0.00244	0.01078	5	36	RTN1,PTCH1,NRP2,NRP1,NRCAM	0.002424	0.1139	0.005945	0.02638	5	36	RTN1,PTCH1,NRP2,NRP1,NRCAM
Coexpression	M5907	HALLMARK_ESTROGEN_RESPONSE_LATE	H: Hallmark	0.0003336	0.01535	0.0008526	0.003766	12	200	MDK,S100A9,SGK1,ID2,LSR,TFPI2,PLAAT3,MYOF,CD9,EGR3,FARP1,TPBG	0.004375	0.2012	0.008749	0.03864	11	200	MDK,S100A9,SGK1,ID2,LSR,TFPI2,PLAAT3,MYOF,CD9,EGR3,TPBG	0.0009181	0.04315	0.002397	0.01064	14	200	MDK,ACOX2,S100A9,SGK1,ID2,AREG,LSR,TFPI2,PLAAT3,MYOF,CD9,EGR3,FARP1,TPBG
Coexpression	M5956	HALLMARK_KRAS_SIGNALING_DN	H: Hallmark	0.003901	0.1794	0.008156	0.03602	10	200	COPZ2,SYNPO,COL2A1,SGK1,CD207,BTG2,NOS1,GP1BA,NR4A2,CD80	0.0004425	0.02035	0.001131	0.004994	13	200	COPZ2,SYNPO,COL2A1,SGK1,CD207,RSAD2,MX1,BTG2,IFI44L,NOS1,GP1BA,NR4A2,CD80	0.002656	0.1248	0.005945	0.02638	13	200	COPZ2,SYNPO,COL2A1,SGK1,CD207,ABCB11,PRODH,BTG2,NOS1,GP1BA,NR4A2,CD80,THNSL2
Coexpression	M5948	HALLMARK_BILE_ACID_METABOLISM	H: Hallmark	0.004545	0.209	0.009089	0.04014	7	112	ABCA1,FDXR,CYP27A1,BMP6,CH25H,LCK,OPTN	0.00304	0.1398	0.006658	0.02941	8	112	ABCA1,FDXR,CROT,CYP27A1,BMP6,CH25H,LCK,OPTN	0.009781	0.4597	0.01999	0.0887	8	112	ABCA1,FDXR,CROT,CYP27A1,BMP6,CH25H,LCK,OPTN
Coexpression	M5937	HALLMARK_GLYCOLYSIS	H: Hallmark	0.003901	0.1794	0.008156	0.03602	10	200	B3GNT3,ME1,SDC1,COL5A1,DDIT4,DPYSL4,IER3,P4HA2,NT5E,TPBG	0.004375	0.2012	0.008749	0.03864	11	200	B3GNT3,ME1,SDC1,COL5A1,DDIT4,DPYSL4,IER3,P4HA2,NT5E,AGRN,TPBG	0.0177	0.8318	0.03327	0.1477	11	200	B3GNT3,ME1,SDC1,COL5A1,DDIT4,DPYSL4,IER3,P4HA2,NT5E,AGRN,TPBG
Coexpression	M5906	HALLMARK_ESTROGEN_RESPONSE_EARLY	H: Hallmark	0.003901	0.1794	0.008156	0.03602	10	200	SH3BP5,GJA1,LAD1,PLAAT3,RASGRP1,MYOF,EGR3,FARP1,TPBG,FCMR								0.002656	0.1248	0.005945	0.02638	13	200	SH3BP5,BHLHE40,AREG,GJA1,KRT8,LAD1,PLAAT3,RASGRP1,MYOF,EGR3,FARP1,TPBG,FCMR
Coexpression	M5942	HALLMARK_UV_RESPONSE_DN	H: Hallmark								0.01329	0.6112	0.02547	0.1125	8	144	MAP1B,SCHIP1,MT1E,NRP1,GJA1,LPAR1,TGFBR3,SERPINE1	0.005013	0.2356	0.01071	0.04753	10	144	MAP1B,SCHIP1,BHLHE40,MT1E,NRP1,GJA1,LPAR1,TGFBR3,SERPINE1,SMAD3
Coexpression	M5892	HALLMARK_CHOLESTEROL_HOMEOSTASIS	H: Hallmark	0.01144	0.5264	0.02193	0.09688	5	74	TP53INP1,ATF3,LGMN,CXCL16,CD9	0.02211	1	0.04068	0.1797	5	74	TP53INP1,PLSCR1,ATF3,CXCL16,CD9

## Sheet: HD treated vs HD UT
Hallmark gene set enrichment of up-regulated genes in HD treated vs HD UT (pathways shown in Figure 4D are in bold)
			HD 197 vs HD UT							HD 196 vs HD UT							HD AAVS1 vs HD UT
Category	ID	Name	p-value	q-value Bonferroni	q-value FDR B&H	q-value FDR B&Y	Hit Count in Query List	Hit Count in Genome	Hit in Query List	p-value	q-value Bonferroni	q-value FDR B&H	q-value FDR B&Y	Hit Count in Query List	Hit Count in Genome	Hit in Query List	p-value	q-value Bonferroni	q-value FDR B&H	q-value FDR B&Y	Hit Count in Query List	Hit Count in Genome	Hit in Query List
Coexpression	M5890	HALLMARK_TNFA_SIGNALING_VIA_NFKB	6.348e-31	2.793e-29	2.793e-29	1.221e-28	36	200	CDKN1A,PLK2,TRAF1,ABCA1,TNFRSF9,MSC,INHBA,TNFSF9,CXCL10,BCL3,GEM,PTGS2,JUN,BTG2,IER3,NFKB2,CCL2,CCL4,CCL5,ZC3H12A,SGK1,DUSP4,ICAM1,BIRC3,NR4A3,RELB,CXCL2,CXCL3,EGR3,CD80,SLC2A6,SERPINE1,CD69,TNFAIP3,TNFAIP6,MARCKS	4.916e-27	2.016e-25	2.016e-25	8.674e-25	32	200	CDKN1A,PLK2,TRAF1,ABCA1,TNFRSF9,MSC,INHBA,TNFSF9,CXCL10,BCL3,PTGS2,BTG2,IER3,NFKB2,NFKBIA,CCL2,CCL5,ZC3H12A,SGK1,DUSP4,ICAM1,BIRC3,NR4A3,RELB,CXCL2,CXCL3,EGR3,CD80,SLC2A6,SERPINE1,TNFAIP3,TNFAIP6	1.446e-31	6.361e-30	6.361e-30	2.782e-29	40	200	CDKN1A,TRAF1,ABCA1,MSC,CCL2,CCL4,CCL5,SDC4,ZC3H12A,PHLDA1,SGK1,G0S2,ICAM1,BIRC3,ATF3,PLK2,TNFRSF9,INHBA,TNFSF9,CXCL10,BCL3,GEM,PTGS2,JUN,BTG2,IER3,NFKB2,NFKBIA,DUSP4,NR4A3,RELB,CXCL2,CXCL3,EGR3,CD80,SLC2A6,SERPINE1,CD69,TNFAIP3,TNFAIP6
Coexpression	M5932	HALLMARK_INFLAMMATORY_RESPONSE	3.637e-21	1.6e-19	8.002e-20	3.499e-19	28	200	CDKN1A,ABCA1,TNFRSF9,INHBA,TNFSF9,CXCL10,PTGIR,BTG2,CCL2,CCL5,CCR7,C5AR1,CMKLR1,CCL22,GP1BA,ICAM1,LCK,RGS1,RASGRP1,CD14,EBI3,SERPINE1,LAMP3,CD69,CD70,TNFAIP6,CXCL8,TPBG	1.157e-18	4.745e-17	2.373e-17	1.021e-16	25	200	CDKN1A,ABCA1,TNFRSF9,INHBA,TNFSF9,CXCL10,PTGIR,RTP4,NOD2,BTG2,NFKBIA,CCL2,CCL5,CCR7,C5AR1,CCL22,ICAM1,LCK,RASGRP1,EBI3,SERPINE1,LAMP3,CD70,TNFAIP6,CXCL8	3.168e-21	1.394e-19	6.969e-20	3.047e-19	31	200	CDKN1A,ABCA1,CCL2,CCL5,CCR7,CMKLR1,CCL17,CCL22,ICAM1,LAMP3,CXCL8,IL10RA,TNFRSF9,INHBA,TNFSF9,CXCL10,IRAK2,PTGIR,NOD2,BTG2,NFKBIA,C5AR1,GP1BA,RGS1,RASGRP1,CD14,EBI3,SERPINE1,CD69,CD70,TNFAIP6
Coexpression	M5913	HALLMARK_INTERFERON_GAMMA_RESPONSE	1.112e-11	4.894e-10	1.631e-10	7.133e-10	19	200	CDKN1A,IDO1,CXCL10,HLA-DQA1,IRF4,PTGS2,GBP4,CCL2,CCL5,IFI44L,CMKLR1,ICAM1,FAS,CD38,CD69,TNFAIP3,TNFAIP6,SLAMF7,MX1	2.228e-15	9.133e-14	3.044e-14	1.31e-13	22	200	CDKN1A,IDO1,CXCL10,HLA-DQA1,IRF4,RTP4,PTGS2,GBP4,NFKBIA,CCL2,CCL5,IFI44L,MARCHF1,SELP,ICAM1,FAS,CD38,CD274,TNFAIP3,TNFAIP6,SLAMF7,MX1	3.796e-14	1.67e-12	5.568e-13	2.435e-12	24	200	CDKN1A,HLA-DQA1,CCL2,CCL5,CMKLR1,SECTM1,SELP,ICAM1,FAS,CD274,SLAMF7,MX1,IL10RA,IDO1,CXCL10,IRF4,PTGS2,GBP4,NFKBIA,IFI44L,CD38,CD69,TNFAIP3,TNFAIP6
Coexpression	M5911	HALLMARK_INTERFERON_ALPHA_RESPONSE	0.001453	0.06392	0.00376	0.01644	6	97	CXCL10,GBP4,IFI44L,PROCR,LAMP3,MX1	0.0001403	0.005754	0.0004426	0.001904	7	97	CXCL10,RTP4,GBP4,IFI44L,PROCR,LAMP3,MX1	0.001128	0.04963	0.003308	0.01447	7	97	PROCR,LAMP3,MX1,CXCL10,GBP2,GBP4,IFI44L
Coexpression	M5930	HALLMARK_EPITHELIAL_MESENCHYMAL_TRANSITION	9.618e-11	4.232e-09	8.464e-10	3.701e-09	18	200	IL32,INHBA,SPP1,ACTA2,GEM,GJA1,JUN,FBLN1,SDC1,COL5A1,COL6A2,FMOD,NT5E,FAS,TGFBR3,SERPINE1,TNFAIP3,CXCL8	1.034e-07	4.238e-06	7.064e-07	3.04e-06	14	200	IL32,INHBA,SPP1,ACTA2,FBLN1,SDC1,COL5A1,COL6A2,NT5E,FAS,TGFBR3,SERPINE1,TNFAIP3,CXCL8	2.638e-12	1.161e-10	2.321e-11	1.015e-10	22	200	IL32,ACTA2,FBLN1,MYL9,SDC1,SDC4,COL5A1,COL6A2,FMOD,FAS,CXCL8,INHBA,SPP1,GEM,ITGB5,GJA1,JUN,NT5E,TGFBR3,SERPINE1,LRP1,TNFAIP3
Coexpression	M5953	HALLMARK_KRAS_SIGNALING_UP	4.24e-08	1.866e-06	2.332e-07	1.02e-06	15	200	TRAF1,INHBA,SPP1,CXCL10,TMEM176A,PTGS2,TLR8,ADAMDEC1,MAFB,CMKLR1,GPNMB,MMP9,TMEM176B,BIRC3,TNFAIP3	6.916e-07	2.836e-05	4.051e-06	1.743e-05	13	200	TRAF1,INHBA,SPP1,CXCL10,TMEM176A,PTGS2,TLR8,ADAMDEC1,GPNMB,MMP9,TMEM176B,BIRC3,TNFAIP3	1.489e-10	6.551e-09	1.092e-09	4.774e-09	20	200	TRAF1,TMEM176A,ADAM8,TLR8,CMKLR1,GPNMB,MMP9,TMEM176B,G0S2,BIRC3,IL10RA,INHBA,SPP1,CXCL10,PTGS2,PRDM1,ALDH1A2,ADAMDEC1,MAFB,TNFAIP3
Coexpression	M5939	HALLMARK_P53_PATHWAY	9.618e-11	4.232e-09	8.464e-10	3.701e-09	18	200	CDKN1A,PLK2,TNFSF9,PHLDA3,RRAD,MDM2,PLXNB2,JUN,BTG2,IER3,FDXR,SDC1,PROCR,FAS,RPS27L,ZMAT3,EPHA2,TM4SF1	1.845e-09	7.566e-08	1.513e-08	6.511e-08	16	200	CDKN1A,PLK2,TNFSF9,PHLDA3,RRAD,MDM2,PLXNB2,BTG2,IER3,FDXR,SDC1,DDIT4,PROCR,FAS,ZMAT3,EPHA2	2.638e-12	1.161e-10	2.321e-11	1.015e-10	22	200	CDKN1A,PHLDA3,RRAD,MDM2,PLXNB2,FDXR,SDC1,DDIT4,PROCR,FAS,ATF3,PLK2,TNFSF9,DDB2,SESN1,JUN,BTG2,IER3,RPS27L,ZMAT3,EPHA2,TM4SF1
Coexpression	M5947	HALLMARK_IL2_STAT5_SIGNALING	4.866e-05	0.002141	0.0001867	0.0008165	11	199	TRAF1,TNFRSF9,SPP1,CXCL10,IRF4,PTCH1,ICOS,GBP4,COL6A1,NT5E,NFKBIZ	2.307e-05	0.0009458	8.598e-05	0.00037	11	199	TRAF1,TNFRSF9,SPP1,CXCL10,IRF4,ICOS,GBP4,SELP,COL6A1,NT5E,NFKBIZ	6.076e-06	0.0002674	2.674e-05	0.0001169	14	199	TRAF1,ICOS,SELP,COL6A1,PHLDA1,IL10RA,TNFRSF9,MYO1E,SPP1,CXCL10,IRF4,GBP4,NT5E,NFKBIZ
Coexpression	M5950	HALLMARK_ALLOGRAFT_REJECTION	7.819e-10	3.44e-08	5.734e-09	2.507e-08	17	200	HLA-DOA,INHBA,HLA-DQA1,IRF4,CFP,BCL3,CCL2,CCL4,CCL5,CCR5,MMP9,CCL22,ICAM1,LCK,FAS,CD80,GZMB	2.221e-10	9.107e-09	2.277e-09	9.796e-09	17	200	HLA-DOA,INHBA,HLA-DQA1,IRF4,CFP,BCL3,CCL2,CCL5,CCR5,MMP9,CCL22,ICAM1,LCK,FAS,CD80,PRF1,GZMB	6.719e-09	2.956e-07	4.224e-08	1.847e-07	18	200	HLA-DOA,HLA-DQA1,CFP,CCL2,CCL4,CCL5,CCR5,MMP9,CCL22,ICAM1,FAS,PRF1,INHBA,GBP2,IRF4,BCL3,CD80,GZMB
Coexpression	M5897	HALLMARK_IL6_JAK_STAT3_SIGNALING	1.567e-06	6.895e-05	6.895e-06	3.015e-05	9	87	A2M,CXCL10,CRLF2,JUN,FAS,CXCL3,CD14,EBI3,CD38	7.045e-05	0.002889	0.0002407	0.001036	7	87	A2M,CXCL10,CRLF2,FAS,CXCL3,EBI3,CD38	1.355e-05	0.0005962	5.42e-05	0.000237	9	87	A2M,FAS,CXCL10,CRLF2,JUN,CXCL3,CD14,EBI3,CD38
Coexpression	M5921	HALLMARK_COMPLEMENT	4.24e-08	1.866e-06	2.332e-07	1.02e-06	15	200	ME1,F5,S100A9,FCN1,C3,CCL5,GP1BA,PLA2G7,CPM,LCK,RASGRP1,GZMB,SERPINE1,TNFAIP3,LTF	4.268e-06	0.000175	1.944e-05	8.366e-05	12	200	ME1,F5,S100A9,FCN1,C3,CCL5,PLA2G7,LCK,RASGRP1,GZMB,SERPINE1,TNFAIP3	1.281e-06	5.637e-05	6.264e-06	2.739e-05	15	200	ME1,F5,S100A9,FCN1,CCL5,CPM,C3,GP1BA,PLA2G7,RASGRP1,GZMB,SERPINE1,LRP1,TNFAIP3,LTF
Coexpression	M5902	HALLMARK_APOPTOSIS	1.446e-07	6.361e-06	7.068e-07	3.091e-06	13	161	CDKN1A,JUN,BTG2,IER3,FDXR,BIRC3,FAS,TGFBR3,CD14,FEZ1,EGR3,CD38,CD69	3.092e-06	0.0001268	1.585e-05	6.818e-05	11	161	CDKN1A,BTG2,IER3,FDXR,BIRC3,FAS,TGFBR3,FEZ1,EGR3,PRF1,CD38	7.749e-08	3.41e-06	4.262e-07	1.864e-06	15	161	CDKN1A,FDXR,BIRC3,FAS,FEZ1,PRF1,ATF3,JUN,BTG2,IER3,TGFBR3,CD14,EGR3,CD38,CD69
Coexpression	M5891	HALLMARK_HYPOXIA	5.092e-05	0.002241	0.0001867	0.0008165	11	200	CDKN1A,PGF,JUN,IER3,HS3ST1,COL5A1,P4HA2,CSRP2,SERPINE1,TNFAIP3,TPBG	0.0005829	0.0239	0.001593	0.006856	9	200	CDKN1A,PGF,IER3,HS3ST1,COL5A1,DDIT4,P4HA2,SERPINE1,TNFAIP3	3.003e-05	0.001321	0.0001101	0.0004815	13	200	CDKN1A,PGF,SDC4,COL5A1,DDIT4,CSRP2,ATF3,JUN,IER3,HS3ST1,P4HA2,SERPINE1,TNFAIP3
Coexpression	M5948	HALLMARK_BILE_ACID_METABOLISM	0.0005569	0.0245	0.001885	0.008242	7	112	ABCA1,CYP27A1,FDXR,CH25H,LCK,OPTN,ABCA6	0.0003414	0.014	0.0009999	0.004302	7	112	ABCA1,CYP27A1,FDXR,CH25H,LCK,OPTN,ABCA6	0.01069	0.4702	0.02351	0.1028	6	112	ABCA1,FDXR,CYP27A1,CH25H,OPTN,ABCA6
Coexpression	M5941	HALLMARK_UV_RESPONSE_UP	0.0009223	0.04058	0.002899	0.01268	8	158	RRAD,BTG2,NPTX2,HTR7,ICAM1,CXCL2,RASGRP1,NPTXR	1.701e-05	0.0006973	6.973e-05	0.0003001	10	158	RRAD,BTG2,NFKBIA,COL2A1,NPTX2,HTR7,ICAM1,CXCL2,RASGRP1,NPTXR	6.574e-05	0.002892	0.0002225	0.0009729	11	158	RRAD,COL2A1,HTR7,ICAM1,ATF3,BTG2,NFKBIA,NPTX2,CXCL2,RASGRP1,NPTXR
Coexpression	M5956	HALLMARK_KRAS_SIGNALING_DN	0.00104	0.04577	0.002928	0.0128	9	200	COPZ2,SYNPO,BTG2,IFI44L,GP1BA,SGK1,CD207,CD80,MX1	0.002445	0.1003	0.005277	0.02271	8	200	COPZ2,BTG2,IFI44L,COL2A1,SGK1,CD207,CD80,MX1	0.001863	0.08196	0.004821	0.02108	10	200	COPZ2,SYNPO,COL2A1,SGK1,CD207,MX1,BTG2,IFI44L,GP1BA,CD80
Coexpression	M5919	HALLMARK_HEDGEHOG_SIGNALING	0.001065	0.04684	0.002928	0.0128	4	36	PTCH1,RTN1,NRP2,NRCAM								0.02121	0.933	0.04057	0.1774	3	36	RTN1,NRP2,NRCAM
Coexpression	M5937	HALLMARK_GLYCOLYSIS	0.00402	0.1769	0.009827	0.04297	8	200	B3GNT3,ME1,IER3,SDC1,COL5A1,P4HA2,NT5E,TPBG	0.002445	0.1003	0.005277	0.02271	8	200	B3GNT3,ME1,IER3,SDC1,COL5A1,DDIT4,P4HA2,NT5E	0.006138	0.2701	0.01422	0.06216	9	200	B3GNT3,ME1,SDC1,COL5A1,DDIT4,IER3,P4HA2,NT5E,AGRN
Coexpression	M5946	HALLMARK_COAGULATION	0.008242	0.3626	0.01909	0.08346	6	138	A2M,C3,MMP9,GP1BA,SERPINE1,CTSE	0.02275	0.933	0.04443	0.1912	5	138	A2M,C3,MMP9,SERPINE1,CTSE	0.002097	0.09225	0.005125	0.02241	8	138	A2M,RAPGEF3,MMP9,CTSE,C3,GP1BA,SERPINE1,LRP1
Coexpression	M5906	HALLMARK_ESTROGEN_RESPONSE_EARLY	0.01383	0.6084	0.02535	0.1108	7	200	GJA1,SH3BP5,LAD1,RASGRP1,EGR3,FARP1,TPBG
Coexpression	M5907	HALLMARK_ESTROGEN_RESPONSE_LATE	0.01383	0.6084	0.02535	0.1108	7	200	MDK,S100A9,SGK1,EGR3,FARP1,LTF,TPBG
Coexpression	M5909	HALLMARK_MYOGENESIS	0.01383	0.6084	0.02535	0.1108	7	200	CDKN1A,PLXNB2,GNAO1,DMD,COL6A2,MRAS,COL15A1								0.001863	0.08196	0.004821	0.02108	10	200	CDKN1A,PLXNB2,COL6A2,SCHIP1,COL15A1,ITGB5,GJA5,GNAO1,DMD,AGRN
Coexpression	M5915	HALLMARK_APICAL_JUNCTION	0.01383	0.6084	0.02535	0.1108	7	200	TRAF1,ITGA3,MDK,NECTIN4,MMP9,FLNC,ICAM1	0.002445	0.1003	0.005277	0.02271	8	200	TRAF1,ITGA3,MDK,NECTIN4,MMP9,FLNC,ICAM1,CD274	0.0005136	0.0226	0.001614	0.007058	11	200	TRAF1,MDK,MYL9,MMP9,FLNC,ICAM1,CD274,MAPK11,ITGA3,ITGA9,NECTIN4
Coexpression	M5934	HALLMARK_XENOBIOTIC_METABOLISM	0.01383	0.6084	0.02535	0.1108	7	200	CYP27A1,FBLN1,VNN1,TMEM176B,FAS,EPHA2,SERPINE1	0.002445	0.1003	0.005277	0.02271	8	200	CYP27A1,FBLN1,VNN1,TMEM176B,APOE,FAS,EPHA2,SERPINE1	0.01824	0.8026	0.03648	0.1595	8	200	FBLN1,TMEM176B,APOE,FAS,CYP27A1,VNN1,EPHA2,SERPINE1
Coexpression	M5924	HALLMARK_MTORC1_SIGNALING								0.009118	0.3738	0.01869	0.08043	7	200	CDKN1A,SYTL2,CFP,ME1,BTG2,FDXR,DDIT4
Coexpression	M5945	HALLMARK_HEME_METABOLISM															0.01824	0.8026	0.03648	0.1595	8	200	CTSE,BTG2,C3,CA1,MOCOS,P4HA2,TRIM10,OPTN
