# Supplementary material for: Safety and efficacy studies of CRISPR-Cas9 treatment of sickle cell disease highlights disease-specific responses
Source: Mol Ther. 2024 Jul 22;32(12):4337–52. doi: 10.1016/j.ymthe.2024.07.015 (PMC11638826; doi:10.1016/j.ymthe.2024.07.015)
Supplement: Data S7. Table S7 [file mmc8.xlsx]

## Sheet: UPREGULATED
	List of SCD-specific, HD-specific and common upregulated genes
	UPREGULATED
	-197				-196				AAVS1
	Common	HD-specific	SCD-specific		Common	HD-specific	SCD-specific		Common	HD-specific	SCD-specific
Count	298	62	210		281	55	318		403	67	334
%	0.522807	0.108772	0.368421		0.429664	0.0840979	0.486239		0.501244	0.0833333	0.415423
	EBI3	LINC01451	CXCL13		ADAMDEC1	HBG1	CXCL13		EBI3	RP11-115D10.1	CXCL13
	ADAMDEC1	LINC02605	AQP2		EBI3	FCN1	SIGLEC1		TSPAN11	ABCA6	AQP2
	TSPAN11	IFI44L	TFPI2		TSPAN11	CTSE	IFI6		ADAMDEC1	HLA-DQA2	TFPI2
	IDO1	HLA-DQA2	CHI3L1		IDO1	ARFGEF3	OAS1		IDO1	IFI44L	NOS1
	CD70	TRIM36	PNOC		CD70	HLA-DQA2	AQP2		CD70	PRKG1	PNOC
	GDF15	HBG1	NOS1		SPATA18	CFAP46	SYNPO		SPATA18	CTSE	PAX5
	SPATA18	CASC15	CAVIN3		GDF15	ABCA6	OAS2		GDF15	ARFGEF3	PPBP
	CYP27A1	RP11-115D10.1	PAX5		APOBEC3H	CASC15	CCL4L2		APOBEC3H	CTB-114C7.4	VGF
	NT5E	MDGA2	CXCL16		FLT1	PRKG1	ISG15		RP4-794I6.4	CNTNAP1	CHI3L1
	APOBEC3H	ARFGEF3	TNFRSF11A		C3	IGFL2	TFPI2		FLT1	TRIM36	PAPPA
	FLT1	CTSE	SLCO5A1		RP4-794I6.4	LINC00865	IFIT1		MIR34AHG	RP11-704M14.1	LINC02688
	CXCL10	RP11-704M14.1	TMEM179		CXCL10	TRIM36	NOS1		MUC5AC	SIGLEC5	HBE1
	RP4-794I6.4	IGFL2	CCL17		MIR34AHG	CD1A	HELZ2		CYP27A1	RP11-301G19.1	CAVIN3
	LAD1	CFAP46	GJA5		TNFRSF9	RP11-704M14.1	PNOC		LAD1	LTF	MYOM1
	MIR34AHG	COL27A1	NTS		CYP27A1	ADAMTS7P1	OAS3		TNFRSF9	ABCA10	NR4A1
	C3	KIAA1217	ADAM19		MUC5AC	NID1	CCL4		CXCL10	HDX	TNFRSF11A
	TNFRSF9	ECEL1P1	IL7R		EPHA2	OLIG1	CHI3L1		LNCTAM34A	RIMBP2	SLCO5A1
	PURPL	ABCA6	IRGM		LNCTAM34A	SIGLEC5	CD5		C3	XACT	ADAM19
	CELA2B	MX1	SELP		LAD1	DRAXIN	KRT79		CCL17	ALDH1A2	IL7R
	DUX4L50	CDH9	LINC02688		KITLG	BCL6B	XAF1		EPHA2	CDH9	EFS
	CXCL8	HDX	L3MBTL2-AS1		CDKN1A	COL27A1	IFI44		DUX4L50	ADAMTS7P1	NES
	LNCTAM34A	ERMN	MYOM1		DUX4L50	NSMCE1-DT	MX2		NT5E	LINC00865	TMCC3
	CELA2A	ABCC6	ADAM12		PURPL	CBLN3	IRF7		KITLG	DNAH6	VWF
	MUC5AC	RND1	NR4A1		CD207	LPAR3	RGS1		CDKN1A	APOE	ABCC3
	MMP9	MSC-AS1	ATF3		CCL22	RND1	ODF3B		CELA2B	TRIM10	WNT11
	EPHA2	OLIG1	TMCC3		MMP9	AC074289.1	OASL		PURPL	DRAXIN	LRRC43
	CD177	LINC00865	GPR157		EDA2R	RP11-598F7.3	LGALS3BP		CXCL8	CA1	IRGM
	KITLG	GAL3ST4	MMP19		PGF	JAM2	USP18		CD177	RP11-874J12.4	NTS
	CDKN1A	DRAXIN	FGFBP2		NT5E	MARCHF1	IFIT3		CELA2A	LPL	MMP14
	CCL22	RIMBP2	VWF		CXCL8	CNTNAP1	PAX5		PGF	CCDC42	TCEAL5
	EDA2R	CCR5	PTPRS		IGKC	FMN1	GJA1		EDA2R	SLAMF8	HMOX1
	CD207	CCL5	RGMA		CEACAM1	GSAP	LRRC4B		EBF4	CTD-3088G3.8	CSGALNACT1
	EBF4	LTF	LILRB4		NECTIN4	ITGB2-AS1	CCL17		MMP9	RND1	MAP2
	IGKC	CNTNAP1	LRRC43		EBF4	GSDME	TYMP		CEACAM1	RP11-807C20.3	CXCR3
	COL6A2	LPL	SAMD14		RRAD	RP11-567J20.3	FMOD		NECTIN4	ARHGEF25	PDE2A-AS2
	TMEM176A	KCNQ3	ABCC3		MIR3142HG	NFE2L3	CAVIN3		CCL4L2	RIC3	IGLON5
	SCN4B	RP11-301G19.1	CXCR3		TMEM176B	KCNE5	SLCO5A1		CCL22	PADI3	ADAM12
	BGLT3	SIGLEC5	EFS		TVP23A	HLA-DOA	L3MBTL2-AS1		IGKC	CACNA1C	PLXNB3
	PGF	CA1	HMOX1		TTC29	ZNF726P1	DDX60		BAIAP2L1	EGFEM1P	PTCH1
	DUOX2	SYTL2	COL6A3		BAIAP2L1	REEP2	GBP1P1		ACTA2	ATP9A	GLS2
	CEACAM1	RP11-807C20.3	TMPRSS13		BGLT3	SNED1	TCEAL2		CHI3L2	MX1	BICDL1
	CCL3	PRKG1	SLC1A6		COL6A2	APOE	RSAD2		RRAD	TPSB2	SH2D2A
	CCL4L2	PREX2	TYMP		ACTA2	PARM1	TNFRSF11A		CSPG4	PRDM1	OSBPL6
	INHBA	SNX7	PLA2R1		GNAO1	PREX2	EPSTI1		RP11-365H23.1	TXLNB	PTPRS
	MIR3142HG	AF127936.3	GLS2		RP13-297E16.4	NFKBIA	ADAM12		DUOX2	HLA-DOA	THBS1
	TMEM176B	AC074289.1	TMEM158		TMEM176A	CACNA1C	TMEM179		RP13-297E16.4	LINC00954	ACE
	NCCRP1	GSAP	PCDH12		TUBAL3	XIRP2	HERC6		LINC01451	SDC4	RAB3B
	SDC1	SULT1C4	BICDL1		CELA2A	S100A8	ATF3		TMEM176B	LRRC2	SLC1A6
	TTC29	XIRP2	MAP2		RP11-365H23.1	ABHD12B	SLFN5		TUBAL3	GSAP	EPB41L1
	NECTIN4	TRPC1	FCMR		CD177	TGM5	NTS		MIR3142HG	HLA-DQB2	CYP1A1
	CTD-2643I7.4	ATP9A	RP11-39H3.2		IL4I1	HLA-DQB2	PARP9		CD22	FMN1	PLA2R1
	ACTA2	SRGAP1	CYP1A1		WFDC21P	RP11-807C20.3	IFIH1		SCN4B	SNX7	NCF1B
	TVP23A	MYO6	SPOCK2		SDC1	SLC35G2	PCDH12		CCL3	ARMC12	RGMA
	CD22	FMN1	WNT11		NCCRP1	LACC1	GP1BA		INHBA	SYNE2	SPIB
	IL32	HLA-DOA	GJB2		SCN4B	WAKMAR2	HERC5		TMEM176A	DTX3	GPR157
	NRP2	MARCKS	SEPTIN4		CELA2B		DHX58		SDC1	RASA4	KLF2
	TUBAL3	HLA-J	IL10RA		CD22		ZNF727		TVP23A	MICF	TMEM158
	IL4I1	LACC1	MMP14		RP11-234B24.4		PAPPA		COL6A2	RP11-513I15.6	FGFBP2
	DMD	MRAS	SPOCK1		CSPG4		EFS		IL32	PARD3B	CARNS1
	BAIAP2L1	LRCH2	IGLON5		IL32		ADAM19		ETV7	CMKLR1	TYMP
	RP11-365H23.1	TRGV7	PTPRO		LINC01451		MAFB		DMD	XIRP2	GSTT2B
	CSPG4	SLC16A9	THBS1		PHLDA3		STAT1		IL4I1	RP11-424G14.2	TNFRSF4
	BIRC3		OSBPL6		DMD		IL7R		PHLDA3	MAML2	ECM1
	RRAD		FGD5		ETV7		TMCC3		SLCO2B1	MYCT1	PTPRU
	RP11-234B24.4		TNFRSF10C		BIRC3		LINC02688		TGFBR3	CCR5	EPS8L2
	CHI3L2		IL21R		CTD-2643I7.4		LILRB4		GNAO1	LRP1	TMEM54
	NPTX1		ACE		CHI3L2		SECTM1		CD207	ROR2	LSR
	TGFBR3		RP11-345F18.2		TGFBR3		TRAC		CYP4F26P		LCK
	CCL4		EGR1		PLK2		GPR157		CCL4		SYNPO2
	GZMB		SH2D2A		HBE1		SAMD9L		F5		FAM71F2
	SLCO2B1		GBP1P1		NRP2		GLS2		GZMB		RP11-449P15.2
	GNAO1		PARM1		DUOX2		SYNPO2		PLK2		RAMP1
	PHLDA3		PXDC1		DUSP4		NRIR		FBLN1		AFP
	LRRC4B		BMF		ADGRB2		FCMR		BIRC3		ACVRL1
	PTPRN		PSD		PLA2G4C		HLA-F		TTC29		LRRN1
	FBLN1		EPHB3		RP11-467J12.4		VGF		RP11-467J12.4		BCAN
	LYPD6B		JCHAIN		NPTX1		KLF2		NPTX1		TSPAN9
	WFDC21P		RAMP1		FEZ1		GEM		PLA2G4C		TNK1
	MAP1B		RAB3B		FBLN1		BICDL1		RP11-234B24.4		GNGT2
	RP13-297E16.4		HGD		CCL3		HMOX1		WFDC21P		ARHGEF16
	PLK2		PTPRU		MAP1B		GJA5		NCCRP1		LINC01094
	EGR3		RASSF4		CH17-112A12.2		IFIT5		CYGB		SPOCK2
	HBE1		FAT4		ARHGAP24		INSL3		RP11-347C18.3		NCF1
	F5		LSR		RASGRP1		PTPRO		FEZ1		CD9
	DUSP4		ITGB5		LINC02605		IFI35		PTPRN		HGD
	COL6A1		TNF		TNFAIP3		PRDM16-DT		FAS-AS1		F2RL2
	ETV7		SPIB		RP11-115D10.1		PTCH1		RP11-946L16.1		CPNE5
	PLA2G4C		CPNE5		COL6A1		BST2		LINC02605		TNFRSF18
	PLA2G7		PLAAT3		RP11-347C18.3		CCDC102B		LYPD6B		THNSL2
	RASGRP1		SLC22A18AS		INHBA		EPHB2		TRAF1		COL6A3
	PTGS2		HECW2-AS1		GZMB		COL6A3		ADGRB2		SPDYC
	FEZ1		MEIS3P2		F5		DDX58		CH17-112A12.2		DPYSL4
	TNFAIP3		CTSH		NFKBIZ		PPP1R16B		FAM198B-AS1		TNF
	ADGRB2		TP73		CYGB		TRIM22		MAP1B		RAP1GAP
	CCL2		TNFRSF4		SGIP1		GBP1		CCL3L1		BMF
	GHRL		ECM1		NR4A3		PLAAT3		COL6A1		MVP
	FAM198B-AS1		RP11-598F7.3		FAS-AS1		CSGALNACT1		RASGRP1		RP11-88E10.4
	B3GNT3		PCSK1N		CYP4F26P		IL21R		CCL2		SNED1
	RP11-946L16.2		KISS1R		GHRL		DDX60L		DUSP4		RASGRP3
	CALB1		S100A16		RELB		B4GALNT1		LINC01218		KIF5C
	NR4A3		LRRC25		PTPRN		WNT11		LOXL4		TPSG1
	KRT79		FAM131B		P4HA2		SEPTIN4		CRLF2		ID2
	LAMP3		COL2A1		TRAF1		HLA-B		CALB1		NR4A2
	FMOD		KIF5C		MDGA2		XXbac-BPG248L24.12		TNFSF9		MMP25
	FCN1		TNFRSF18		NFKB2		CXCR3		VEPH1		S100A16
	RP11-467J12.4		NAPSB		KIF1A		ACVRL1		TNFRSF10B		ABCG1
	RELB		NR4A2		LOXL4		NR4A1		PTGS2		ZFHX2
	NFKBIZ		ACVRL1		ICAM1		SLC41A2		LILRB1		DBNDD1
	CYP4F26P		GNGT2		SULF2		TMEM54		TNFAIP3		NAPSB
	CH17-112A12.2		KLF2		CALB1		MYOF		EGR3		DENND6B
	CH25H		EPB41L1		LINC00926		CPM		GHRL		CRACR2B
	TRAF1		ZNF366		LYPD6B		PARP12		NR4A3		MPZL2
	LOXL4		MAP3K14		TNFRSF10B		SLC1A6		ICAM1		IL12RB1
	CXCL2		ID2		IFI44L		CD14		NFKB2		RAB11FIP5
	FAS-AS1		MAPK11		ICOS		TPBG		CXCL2		PCSK1N
	GPR82		SLC7A7		B3GNT3		LSR		P4HA2		EGR1
	TNFAIP6		RP11-856M9.1		CCR7		SEZ6L2		CCL1		TMEM200A
	SOWAHC		MYL9		FAM198B-AS1		MEIS3P2		ANKRD18B		EPGN
	CYGB		S100B		CCL2		AGRN		BTG2		FKBP10
	ARHGAP24		SLC41A2		CXCL2		IFIT2		SOWAHC		GJB2
	SAMD4A		RP11-616M22.5		POU2F2		PCSK1N		LRRC4B		NDUFA4L2
	NFKB2		GPR68		ME1		SPIB		IGFL2		NCF1C
	ICAM1		HCK		CCL3L1		NAPSB		FDXR		RHOC
	INSL3		CH507-9B2.1		GPR82		IFITM3		ADAMTS14		IL2RA
	CCL3L1		SECTM1		BTG2		XXYLT1-AS2		ARHGAP24		MPL
	TNFSF4		CD9		TNFSF4		PLSCR1		RP11-946L16.2		CTSH
	P4HA2		GBP2		PTGS2		TMEM140		FCN1		RHOB
	ICOS		LAMP5		VNN1		MYOM1		NFKBIZ		MEIS3P2
	FXYD6		NES		CRLF2		EPB41L1		SULF2		MAP1LC3A
	DRD2		IRAK2		LINC01218		TNFSF10		SEPTIN10		CDCP1
	TNFRSF10B		TMEM200A		TNFSF9		RP11-39H3.2		KCNA6		C6orf223
	SETBP1		TCEAL5		HS3ST1		NRP1		TNFSF4		PHLDA2
	CD5		PPM1J		LILRB1		VWF		RELB		PRODH
	LINC00926		MYOF		LAMP5		ACE		NRP2		RGS16
	BTG2		CDCP1		ADAMTS14		ADM2		LAMP3		CYYR1
	POU2F2		PDGFA		PLA2G7		FGFBP2		CASC15		LARP6
	RP11-347C18.3		TNK1		WHRN		ABCC3		SLC4A11		RP11-568N6.1
	C5AR1		MPZL2		RP11-946L16.1		PTPRU		FMOD		PPM1J
	HS3ST1		RASD1		FDXR		PLAAT4		CD5		LPAR1
	ADAMTS14		TSPAN9		SLC15A3		ATP10A		PTGIR		LINC02328
	CRLF2		ABCG1		LAMP3		MT1E		ICOS		LBX2-AS1
	NRCAM		MT1E		MS4A7		ANTXR1		FLG-AS1		EPHB3
	MS4A1		TMEM51		FOXA3		SAMD9		B3GNT3		LILRB4
	CSRP2		MYCL		TNFAIP6		MT2A		TNFAIP6		ADM2
	GJA1		SMPD3		EGR3		PTPRS		ME1		COL27A1
	NPTX2		NRP1		SEPTIN10		PCLO		PLA2G7		CHRNE
	TNFSF9		KCNH3		SLC4A11		MS4A14		KIF1A		MYOF
	AJ006998.2		BCL2A1		A2M		PSD		SLFN14		CHGB
	ME1		CYP4F22		PTGIR		PLA2R1		KRT79		NRP1
	NID1		ANO9		ZC3H12A		CYP1A1		DRD2		FAT4
	SEPTIN10		SYT3		VEPH1		IL10RA		FOXA3		H2BC21
	KIF1A		FGD2		FXYD6		IFITM1		CFAP46		IL3RA
	MS4A7		TPSG1		KCNA6		TCEAL5		MDGA2		LRRC4
	A2M		HCP5		AK5		MTUS1		NPTX2		LGALS9C
	SULF2		CYRIA		ANKRD18B		ECM1		CH25H		DLGAP1-AS2
	CRHBP		JPH4		LINC02694		GJB2		SAMD4A		RASSF4
	RP11-465B22.3		CD180		RP11-946L16.2		OSBPL6		POU2F2		MT1E
	BCL6B		TLR7		HLA-DQA1		MMP14		INSL3		HPSE
	VEPH1		CD274		KLHDC7B		RAB3B		CCR7		ABHD4
	CCR7		LINC01094		RP11-465B22.3		TP73		ABCA1		ZNF532
	CCL1		ICOSLG		NPTX2		MOCOS		CD80		ARHGEF28
	ZC3H12A		SCN1B		HTR7		FGD2		VNN1		FARP1
	CD1A		DDIT4		COL9A2		IRAK2		NID1		TPBG
	SLC4A11		RASGRP3		ZG16B		NDUFA4L2		ASTN2		AJ271736.10
	SGIP1		CLEC7A		MSC-AS1		RTN1		LINC00926		SMPD3
	RP11-946L16.1		MOCOS		LAG3		SPOCK1		CXCL3		CCDC3
	FDXR		NCF1B		OPTN		RGMA		SIGLEC14		SMOX
	LAG3		XXYLT1-AS2		ABCA1		BCL2A1		A2M		MAFF
	ZMAT3		DPYSL4		SOWAHC		ARHGEF16		COL9A2		CD40
	GBP4		ADGRE3		LIMCH1		MVP		RP11-856M9.1		TRGV5
	PTGIR		ZNF135		SLCO2B1		IGLON5		INKA2		FCER1A
	CD80		LGMN		TNFRSF10D		IL12RB1		KLHDC7B		SPOCK1
	VNN1		SYDE1		ZMAT3		TNF		OPTN		BHLHE40
	TLR8		MPL		COL5A1		JCHAIN		MS4A14		SCN1B
	HLA-DQA1		MMP25		SYTL2		HCK		ZC3H12A		MCEMP1
	WHRN		HLA-F		LYNX1		NES		NRCAM		ASPHD1
	ANKRD18B		PARD3B		SETBP1		LPAR1		MS4A7		JCHAIN
	OPTN		TPSD1		FAS		LINC01094		LOXHD1		SYDE1
	ABCA1		CALCRL		RP11-443B7.1		LY6E		CD38		TPSD1
	COL9A2		MT2A		SERPINE1		DTX3L		LYNX1		CYRIA
	SGK1		DNM3		ASTN2		BMF		ADGRE4P		FHDC1
	FOXA3		MVP		NOTCH3		GPR84		ITGB2-AS1		NR5A2
	MDK		AC156455.1		HDX		SP110		ZMAT3		PTPRN2
	CXCL3		PCGF2		IRF4		SH2D2A		TRAC		ADGRE2
	ZG16B		RHOB		AJ006998.2		RNF213		PRF1		CYP4F22
	LINC00877		BBC3		MS4A1		PDGFA		TNFRSF10D		MAP3K14
	KLHDC7B		KCNE5		AF127936.3		ABCG1		MDK		TMEM86A
	SPP1		PLXNB3		CD80		RP11-345F18.2		FXYD6		SNX32
	PLEKHA3P1		HOXB-AS3		GJC1		FGD5		MSC-AS1		BCL2A1
	DUSP15		CASKIN1		RP11-856M9.1		CREB3L1		NPTXR		MIR22HG
	SIGLEC14		IL12RB1		LOXHD1		SYDE1		AJ006998.2		ITK
	VGF		ADAM8		CH25H		TCF7		AF127936.3		ADAP1
	HTR7		CYYR1		SLAMF7		HGD		C5AR1		CASKIN1
	GDF11		AJ271736.10		GPNMB		SLAMF8		OLIG1		CRABP1
	CPM		CYTH4		FLG-AS1		BMP6		HSD17B14		CALCRL
	ARNT2		BMP6		GDF11		TRIM69		SGIP1		RTP4
	LILRB1		JAK3		ABCC6		RASSF4		LAMP5		PCLO
	GJC1		HPSE		BCL3		CTSH		OTOF		CD72
	SLAMF7		LINC02384		INKA2		ANO9		SGK1		LA16c-312E8.4
	IRF4		LTB		MDK		GBP5		GDF11		PLXNA1
	TNFRSF10D		CRABP1		NPTXR		GBP2		GBP4		BTBD19
	LIMCH1		GLIS2		ASB2		CSRP2		SPP1		RP11-1082L8.3
	COL5A1		MIR22HG		MMP19		CDHR1		FAS		CTSV
	CCDC102B		SYNPO2		CRHBP		SESN2		NSMCE1-DT		SKAP1
	LYNX1		MAFF		ARNT2		PDE11A		FLNC		LAMA3
	ASB2		VWCE		CCR5		EIF2AK2		PLEKHA3P1		AVPR1B
	LINC01218		NNAT		GBP4		MAP3K14		ABCC6		ACOX2
	RGS1		RHOC		CCL1		PLXNB3		RP11-443B7.1		MFAP2
	MTUS1		NFKBIA		CXCL16		TPSG1		GJA5		XXYLT1-AS2
	BCL3		ITGA9		SIGLEC14		GNGT2		SERPINE1		ZNF366
	SLFN14				TP53INP1		RASD1		L3MBTL2-AS1		LINC02762
	FAS				CDH9		PADI4		LINC02694		SLC41A2
	KCNA6				SLFN14		MAPRE3		NOTCH3		SYT3
	AOC1				TMPRSS13		RASGRP3		COL5A1		TMEM51
	TRAC				FLNC		MYO1A		BCL3		MYO1A
	TM4SF1				SLC22A18AS		SYT3		ANTXR1		ZBTB46
	AK5				DUSP15		DDO		CD274		ABCB4
	COPZ2				LRRC25		PRR5L		HS3ST1		AC156455.1
	ASTN2				KIAA1217		CD101		CRHBP		CH507-9B2.1
	HSD17B14				SGK1		SHFL		HLA-DQA1		RP11-567J20.3
	LOXHD1				TNFRSF10C		HPSE		MS4A1		BMP6
	PRDM16				LNCAROD		MAP2		DUSP15		TP53I3
	SLC15A3				ADGRE4P		CDCP1		LAG3		MFSD4A
	ADGRE4P				SPP1		RGL1		ITGA3		ARG2
	CMKLR1				DDR1		TAP1		PLXNB2		FPR1
	SGSH				SAMD4A		SLC7A7		ZG16B		HEMGN
	LNCAROD				SGSH		IFI16		RTN1		H2AC6
	RTN1				SLC2A6		BISPR		LNCAROD		SMAD3
	TP53INP1				PLXNB2		SPOCK2		RASGRF1		KRT8
	TAMALIN				DRD2		FAM131B		ASB2		CYTIP
	CD14				MSC		MAPK11		RGS1		PARM1
	GBP5				CD38		PARP10		MDM2		DZIP1
	NFE2L3				S100A9		HLA-H		GPNMB		CD276
	TBC1D9				PLEKHA3P1		APOL3		TP53INP1		AC018755.16
	ITGB2-AS1				DEPP1		ZNF415		HTR7		SLAMF1
	CD38				NRCAM		MFAP2		SYTL2		TP53TG1
	SYNPO				PRDM16		PXDC1		SLC22A18AS		PIM2
	INKA2				PROCR		JUN		RP11-465B22.3		ASAP3
	TIGAR				LCK		HLA-J		AK5		PTPN14
	OLFML2B				CXCL3		LAX1		TCEAL2		VWA5A
	IER3				OTOF		TM4SF1		MAFB		FAM20C
	GEM				TLR8		PRRG1		TAMALIN		FAM117A
	B4GALNT1				RASGRF1		RAP1GAP		MSC		ARMCX2
	NOTCH3				AOC1		SH3BP5		REEP2		ICOSLG
	RP11-443B7.1				KISS1R		PTPRN2		TP73		BAX
	PTCH1				FAT1		ID2		CD1A		H2BC11
	MAFB				CD274		RP11-568N6.1		MMP19		LINC02384
	TCEAL2				C5AR1		CD180		SYNPO		CD101
	MSC				RIMBP2		RPS27L		BCL6B		ADGRE3
	PAPPA				MX1		EGR1		GPR82		SPINT1-AS1
	RP11-996F15.2				CFP		PAK6		CBLN3		PTPN5
	NPTXR				ITGA3		LINC02846		SLAMF7		CD52
	RP11-568N6.1				MDM2		SNX7		CXCL16		H1-0
	PLXNB2				OLFML2B		MYL9		MARCHF4		RHEBL1
	FLG-AS1				TBC1D9		ARMCX2		CCL5		GPR68
	DEPP1				DDIT4		CYRIA		JAM2		FGD2
	SEZ6L2				TIGAR		CYYR1		GJC1		TCF7
	ANTXR1				STXBP5-AS1		RHOB		LRRC25		NPM2
	ZNF578				HSD17B14		RIN2		PDE11A		AXL
	MDM2				RP11-996F15.2		MMP25		AC074289.1		CATSPER1
	SERPINE1				PRF1		LBX2-AS1		GEM		RP11-616M22.5
	RASGRF1				TAMALIN		TMEM51		COL15A1		DNAH10
	PROCR				VNN2		CYSRT1		CPM		JAK3
	ANK3				RTP4		TMEM200A		GAL3ST4		TNFSF10
	CD69				GVINP1		BBC3		MTUS1		SPTBN5
	LINC02694				HCP5		MYO1E		SLC15A3		LAX1
	DDR1				NOD2		DPYSL4		TRIM22		MMP2
	JAM2				CCL5		RASAL1		WHRN		C20orf203
	ZNF415				LRRN1		EPS8L2		RPS27L		IER5
	FLNC				PCGF2		DNM3		VWCE		COL7A1
	ITGA3				CLECL1		VWCE		GBP5		PLK3
	GPNMB				ZNF532		KIF5C		RP11-345F18.2		EFCC1
	TCF7				COL2A1		RP11-513I15.6		TNFRSF10C		NABP1
	PPP1R16B				LINC00877		EGR2		PRR5L		IL1B
	GPR84				SELP		CD69		TBC1D9		HMGA2-AS1
	CEP170B				SAMD14		NCF1		FAT1		RP11-488C13.6
	SLAMF8				COPZ2		CLEC7A		DDR1		NALT1
	GSDME				CEP170B		CH507-9B2.1		OLFML2B		TRMT9B
	RASAL1				JPH4		JAK3		SEZ6L2		RTL8B
	LCK				MARCHF4		RAMP1		ARNT2		AREG
	JUN				IER3		HLA-L		PLAAT3		RRN3P2
	SLC2A6						HECW2-AS1		SELP		MOB3B
	RP11-449P15.2						PARP14		SAMD14		ACP5
	SNED1						CD9		PPP1R16B		CROT
	COL15A1						ADGRE3		TMPRSS13		RP11-419K12.2
	ZNF532						SCHIP1		PCGF2		ADCY6
	MARCHF4						DLGAP1-AS2		GBP2		B3GNT9
	FARP1						AXL		TIGAR		MT2A
	CFP						HLA-C		CYSRT1		LTB
	SH3BP5						KMO		CDHR1		ETNK2
	RPS27L						MIR22HG		RAPGEF3		SPX
	PRDM16-DT						RAPGEF3		CSRP2		CDH23
	GVINP1						ZNF366		LINC02846		HLA-F
	PRR5L						EFCC1		GP1BA		MYO1D
	GP1BA						H2AC6		ALPK3		MAPRE3
	LRRN1						THBS1		PROCR		RP11-38M8.1
	TPBG						CARNS1		SCHIP1		SLC22A17
	S100A9						FAT4		PRDM16-DT		WASF3
							ITGA9		RP11-39H3.2		SH3TC1
							CALCRL		TLR8		ZNF469
							DDB2		VNN2		GP6
							ZNF135		NEAT1		VWA1
							WNT10B		SGSH		TEAD3
							COL15A1		ATF3		C1orf115
							RSPH1		KISS1R		CFAP92
							CD40		FAM131B		ABCB1
							RGS16		SLC2A6		TMEM140
							APOL1		PRDM16		DOK4
							LILRB2		NFE2L3		PLAAT4
							NR4A2		S100A9		SHISA4
							MPL		AOC1		MMP11
							IL18RAP		RP11-996F15.2		CD180
							CYP4F22		ANO9		MIR3945HG
							ARG2		DEPP1		MAP3K12
							RAB30		FCMR		PAPLN
							MCOLN2		DCHS1		MPP2
							CROT		STXBP5-AS1		TP53INP2
							G0S2		SETBP1		CIB3
									GJA1		LINC00663
									LINC00877		XPC
									ITGAX		SDSL
									CEP170B		NINJ1
									B4GALNT1		PRRT2
									SESN1		NUDT14
									IRAK2		KIAA1671
									GVINP1		LPAR5
									LIMCH1		ROBO4
									DENND2D		LINC00649
									COPZ2		TREML4
									JPH4		ABCB11
									CD69		PCDHGB5
									LILRB2		PDZK1IP1
									RASD1		RP11-879F14.2
									PHLDA1		C19orf84
									IRF4
									IL21R
									HCP5
									CFP
									TGM5
									KIAA1217
									TM4SF1
									BBC3
									CD14
									DDIT4
									SH3BP5
									DDB2
									HOXB-AS3
									ZNF578
									IER3
									CCDC102B
									CYTH4
									G0S2
									DPY19L2P1
									MYO1E
									SRGAP1
									PADI4
									GPR84
									SULT1C4
									MYO6
									MOCOS
									MTDHP3
									LINC01588
									HECW2-AS1
									ITGA9
									UMODL1
									SESN2
									PREX2
									TMEM179
									PXDC1
									PLXNA2
									JUN
									GASK1B
									MYL9
									RASAL1
									S100B
									NOD2
									GBP1P1
									ZNF415
									PCDH12
									GSDME
									NFKBIA
									RP11-217A12.2
									COL2A1
									ECEL1P1
									SECTM1
									GLIS2
									B4GALNT4
									KCNE5
									DNM3
									FGD5
									HCK
									ADAM8
									SEPTIN4
									TGFB1I1
									IL10RA
									PSD
									RSPH1
									PAK6
									AGRN
									PTPRO
									MAPK11
									ITGB5
									RP11-622O11.6

## Sheet: Hallmarks_UP_SCD-specific
Hallmark gene set enrichement of genes specifically upregulated in SCD samples.
				-197								-196								AAVS1
				SCD-specific								SCD-specific								SCD-specific
Category	ID	Name	Source	p-value	q-value Bonferroni	q-value FDR B&H	-log10(qvalue)	q-value FDR B&Y	Hit Count in Query List	Hit Count in Genome	Hit in Query List	p-value	q-value Bonferroni	q-value FDR B&H	-log10(qvalue)	q-value FDR B&Y	Hit Count in Query List	Hit Count in Genome	Hit in Query List	p-value	q-value Bonferroni	q-value FDR B&H	-log10(qvalue)	q-value FDR B&Y	Hit Count in Query List	Hit Count in Genome	Hit in Query List
Coexpression	M5890	HALLMARK_TNFA_SIGNALING_VIA_NFKB	H: Hallmark	5.871e-09	2.055e-07	2.055e-07	6.68719	8.521e-07	13	200	BCL2A1,NR4A1,KLF2,NFKBIA,MAFF,ICOSLG,NR4A2,ID2,RHOB,EGR1,ATF3,TNF,IL7R	3.739e-12	1.496e-10	3.739e-11	10.4272	1.6e-10	19	200	BCL2A1,NR4A1,GEM,KLF2,IFIH1,JUN,CCL4,TAP1,G0S2,NR4A2,ID2,IFIT2,RHOB,EGR1,EGR2,CD69,ATF3,TNF,IL7R	4.736e-11	1.989e-09	1.989e-09	8.70137	8.606e-09	18	200	IER5,BCL2A1,NR4A1,PHLDA2,KLF2,NINJ1,MAFF,ICOSLG,NR4A2,ID2,BHLHE40,AREG,RHOB,EGR1,TNF,IL1B,IL7R,SMAD3
Coexpression	M5947	HALLMARK_IL2_STAT5_SIGNALING	H: Hallmark	5.261e-08	1.841e-06	9.207e-07	6.03588	3.818e-06	12	199	IL10RA,ADAM19,TNFRSF18,TLR7,TNFRSF4,NRP1,MAFF,SELP,CDCP1,ECM1,RHOB,LTB	4.947e-06	0.0001979	2.315e-05	4.63545	9.903e-05	12	199	IL10RA,ADAM19,MYO1E,TNFSF10,PTCH1,NRP1,IFITM3,PLSCR1,CDCP1,ECM1,RGS16,RHOB	3.728e-10	1.566e-08	7.829e-09	8.10629	3.387e-08	17	199	ADAM19,TNFSF10,TNFRSF18,PTCH1,F2RL2,ABCB1,TNFRSF4,NRP1,MAFF,CDCP1,ECM1,BHLHE40,RGS16,RHOB,LTB,IL2RA,IL3RA
Coexpression	M5930	HALLMARK_EPITHELIAL_MESENCHYMAL_TRANSITION	H: Hallmark	4.816e-07	1.686e-05	4.214e-06	5.37531	1.748e-05	11	200	SPOCK1,ITGB5,MYL9,MMP14,COL6A3,TFPI2,ID2,ECM1,ADAM12,RHOB,THBS1	1.314e-07	5.255e-06	1.051e-06	5.9784	4.496e-06	14	200	SPOCK1,GEM,GJA1,JUN,MYL9,MMP14,COL6A3,FMOD,TFPI2,ID2,ECM1,ADAM12,RHOB,THBS1	1.067e-06	4.481e-05	6.401e-06	5.19375	2.77e-05	13	200	SPOCK1,MMP2,MMP14,COL6A3,COL7A1,TFPI2,LAMA3,ID2,ECM1,ADAM12,AREG,RHOB,THBS1
Coexpression	M5953	HALLMARK_KRAS_SIGNALING_UP	H: Hallmark	4.816e-07	1.686e-05	4.214e-06	5.37531	1.748e-05	11	200	IL10RA,ACE,ADAM8,NRP1,SCN1B,PCSK1N,KIF5C,TMEM158,ID2,MPZL2,IL7R	5.208e-06	0.0002083	2.315e-05	4.63545	9.903e-05	12	200	EPHB2,IL10RA,ACE,NRP1,MAFB,PCSK1N,KIF5C,G0S2,ID2,RGS16,CROT,IL7R	3.214e-09	1.35e-07	3.375e-08	7.47173	1.46e-07	16	200	ACE,ABCB1,NRP1,SCN1B,PCSK1N,KIF5C,MMP11,TMEM158,ID2,PPBP,RGS16,CROT,VWA5A,MPZL2,IL1B,IL7R
Coexpression	M5941	HALLMARK_UV_RESPONSE_UP	H: Hallmark	4.058e-06	0.000142	2.84e-05	4.54668	0.0001178	9	158	CYP1A1,HLA-F,HMOX1,NR4A1,NFKBIA,MMP14,COL2A1,RHOB,ATF3	0.0006153	0.02461	0.001641	2.78489	0.00702	8	158	CYP1A1,HLA-F,HMOX1,NR4A1,MMP14,TAP1,RHOB,ATF3	0.0006971	0.02928	0.002149	2.66776	0.009297	8	158	CYP1A1,HLA-F,HMOX1,NR4A1,ABCB1,MMP14,RHOB,CTSV
Coexpression	M5897	HALLMARK_IL6_JAK_STAT3_SIGNALING	H: Hallmark	5.107e-06	0.0001788	2.979e-05	4.52593	0.0001235	7	87	IL12RB1,HMOX1,ACVRL1,CXCL13,CD9,LTB,TNF	9.354e-07	3.742e-05	6.236e-06	5.20509	2.668e-05	9	87	IL12RB1,HMOX1,ACVRL1,STAT1,JUN,CXCL13,CD9,CD14,TNF	1.008e-07	4.234e-06	8.467e-07	6.07227	3.663e-06	10	87	IL12RB1,HMOX1,ACVRL1,CXCL13,CD9,LTB,TNF,IL1B,IL2RA,IL3RA
Coexpression	M5946	HALLMARK_COAGULATION	H: Hallmark	1.237e-05	0.0004328	6.183e-05	4.2088	0.0002564	8	138	LGMN,MAFF,MMP14,VWF,TFPI2,THBS1,CD9,CTSH	0.0002486	0.009944	0.0007103	3.14856	0.003039	8	138	RAPGEF3,MMP14,GP1BA,VWF,TFPI2,THBS1,CD9,CTSH	1.226e-07	5.149e-06	8.581e-07	6.06646	3.713e-06	12	138	F2RL2,ACOX2,MAFF,MMP2,MMP11,MMP14,VWF,TFPI2,THBS1,CD9,CTSH,CTSV
Coexpression	M5932	HALLMARK_INFLAMMATORY_RESPONSE	H: Hallmark	2.694e-05	0.0009429	0.0001179	3.92849	0.0004887	9	200	IL10RA,IRAK2,SCN1B,NFKBIA,CCL17,MMP14,ICOSLG,CALCRL,IL7R	3.343e-15	1.337e-13	4.457e-14	13.351	1.907e-13	22	200	IL10RA,TNFSF10,AXL,IRAK2,IRF7,IL18RAP,BST2,CCL17,MMP14,GP1BA,IFITM1,RGS1,LPAR1,RGS16,CD14,CD40,CD69,CALCRL,LY6E,EIF2AK2,IL7R,TPBG	3.214e-09	1.35e-07	3.375e-08	7.47173	1.46e-07	16	200	TNFSF10,AXL,RTP4,SCN1B,MMP14,ICOSLG,FPR1,LCK,SLAMF1,LPAR1,RGS16,CD40,CALCRL,IL1B,IL7R,TPBG
Coexpression	M5909	HALLMARK_MYOGENESIS	H: Hallmark	0.0001711	0.005988	0.0005988	3.22272	0.002483	8	200	EPHB3,MYOM1,EFS,ITGB5,GJA5,NOS1,COL6A3,ADAM12	0.0001462	0.005849	0.0004499	3.34688	0.001925	10	200	MYOM1,EFS,GJA5,NOS1,COL6A3,SCHIP1,COL15A1,ADAM12,MAPRE3,AGRN	0.003097	0.1301	0.00813	2.08991	0.03518	8	200	EPHB3,MYOM1,EFS,NOS1,COL6A3,ADAM12,BHLHE40,MAPRE3
Coexpression	M5891	HALLMARK_HYPOXIA	H: Hallmark	0.0001711	0.005988	0.0005988	3.22272	0.002483	8	200	HMOX1,MAFF,DDIT4,DPYSL4,CAVIN3,MT1E,MT2A,ATF3	0.00067	0.0268	0.001675	2.77599	0.007167	9	200	HMOX1,JUN,DPYSL4,CAVIN3,MT1E,MT2A,CSRP2,ATF3,TPBG	0.0007674	0.03223	0.002149	2.66776	0.009297	9	200	HMOX1,MAFF,DPYSL4,CAVIN3,BCAN,BHLHE40,MT1E,MT2A,TPBG
Coexpression	M5913	HALLMARK_INTERFERON_GAMMA_RESPONSE	H: Hallmark	0.0009606	0.03362	0.002586	2.58737	0.01072	7	200	IL10RA,NFKBIA,MVP,SECTM1,SELP,MT2A,CD274	1.084e-38	4.335e-37	2.168e-37	36.6639	9.274e-37	41	200	IL10RA,USP18,EPSTI1,HLA-B,TNFSF10,IRF7,STAT1,IFIH1,SAMD9L,IFITM3,BST2,HERC6,MVP,TAP1,PLSCR1,PARP12,SECTM1,DHX58,DDX60,IFI44,RNF213,OAS2,OAS3,PARP14,IFI35,SP110,IFIT2,IFIT1,IFIT3,LGALS3BP,RSAD2,MT2A,ISG15,OASL,CD40,HELZ2,CD69,XAF1,LY6E,EIF2AK2,MX2
Coexpression	M5950	HALLMARK_ALLOGRAFT_REJECTION	H: Hallmark	0.0009606	0.03362	0.002586	2.58737	0.01072	7	200	IL12RB1,GBP2,ICOSLG,CXCR3,CXCL13,LTB,TNF	2.89e-05	0.001156	0.0001051	3.9784	0.0004496	11	200	IL12RB1,GBP2,IRF7,IL18RAP,STAT1,CCL4,TAP1,CXCR3,CXCL13,CD40,TNF	3.441e-05	0.001445	0.0001445	3.84013	0.0006254	11	200	IL12RB1,ITK,ICOSLG,CXCR3,CXCL13,LCK,CD40,LTB,TNF,IL1B,IL2RA
Coexpression	M5921	HALLMARK_COMPLEMENT	H: Hallmark	0.0009606	0.03362	0.002586	2.58737	0.01072	7	200	LGMN,SPOCK2,MAFF,MMP14,GNGT2,TFPI2,CTSH	0.0001462	0.005849	0.0004499	3.34688	0.001925	10	200	SPOCK2,IRF7,MMP14,GNGT2,PLSCR1,GP1BA,TFPI2,PCLO,CPM,CTSH	0.0007674	0.03223	0.002149	2.66776	0.009297	9	200	SPOCK2,MAFF,MMP14,GNGT2,TFPI2,PCLO,LCK,CTSH,CTSV
Coexpression	M5892	HALLMARK_CHOLESTEROL_HOMEOSTASIS	H: Hallmark	0.002603	0.09111	0.006508	2.18655	0.02699	4	74	LGMN,CXCL16,CD9,ATF3
Coexpression	M5907	HALLMARK_ESTROGEN_RESPONSE_LATE	H: Hallmark	0.004706	0.1647	0.01029	1.98758	0.04269	6	200	TFPI2,ID2,PLAAT3,MYOF,LSR,CD9	0.01008	0.4032	0.02122		0.0908	7	200	TFPI2,ID2,PLAAT3,MYOF,LSR,CD9,TPBG	0.0007674	0.03223	0.002149	2.66776	0.009297	9	200	ACOX2,TFPI2,ID2,AREG,MYOF,LSR,CD9,FARP1,TPBG
Coexpression	M5915	HALLMARK_APICAL_JUNCTION	H: Hallmark	0.004706	0.1647	0.01029	1.98758	0.04269	6	200	ITGA9,MYL9,VWF,CD274,MPZL2,MAPK11
Coexpression	M5902	HALLMARK_APOPTOSIS	H: Hallmark	0.008381	0.2933	0.01725		0.07155	5	161	HMOX1,BMF,RHOB,ATF3,TNF	3.728e-06	0.0001491	2.13e-05	4.67162	9.114e-05	11	161	TNFSF10,HMOX1,JUN,IFITM3,TAP1,BMF,RHOB,CD14,CD69,ATF3,TNF	0.0001566	0.006576	0.0005978	3.22344	0.002586	9	161	TNFSF10,BAX,HMOX1,MMP2,BMF,RHOB,H1-0,TNF,IL1B
Coexpression	M5939	HALLMARK_P53_PATHWAY	H: Hallmark	0.01978	0.6923	0.03644		0.1511	5	200	GLS2,PDGFA,HMOX1,DDIT4,ATF3	2.89e-05	0.001156	0.0001051	3.9784	0.0004496	11	200	GLS2,PDGFA,HMOX1,DDB2,JUN,TAP1,EPS8L2,RGS16,RPS27L,ATF3,TM4SF1	6.325e-06	0.0002657	2.952e-05	4.52988	0.0001277	12	200	GLS2,BAX,IER5,HMOX1,PTPN14,NINJ1,PLK3,EPS8L2,XPC,RGS16,ABHD4,VWA5A
Coexpression	M5934	HALLMARK_XENOBIOTIC_METABOLISM	H: Hallmark	0.01978	0.6923	0.03644		0.1511	5	200	CYP1A1,ABCC3,HMOX1,ID2,MT2A	0.002756	0.1103	0.006485		0.02775	8	200	CYP1A1,ABCC3,HMOX1,RAP1GAP,ID2,ARG2,CROT,MT2A	6.325e-06	0.0002657	2.952e-05	4.52988	0.0001277	12	200	CYP1A1,ABCC3,HMOX1,ACOX2,NINJ1,SMOX,MPP2,RAP1GAP,ID2,ARG2,CROT,MT2A
Coexpression	M5951	HALLMARK_SPERMATOGENESIS	H: Hallmark	0.02085	0.7299	0.0365		0.1513	4	135	ACE,PCSK1N,NOS1,SEPTIN4
Coexpression	M5911	HALLMARK_INTERFERON_ALPHA_RESPONSE	H: Hallmark									2.117e-39	8.47e-38	8.47e-38	37.0721	3.624e-37	33	97	USP18,SAMD9,EPSTI1,HLA-C,GBP2,IRF7,IFIH1,SAMD9L,IFITM3,BST2,PARP9,HERC6,TAP1,PLSCR1,PARP12,DHX58,DDX60,IFI44,IFITM1,OAS1,PARP14,IFI35,SP110,IFIT2,IFIT3,LGALS3BP,RSAD2,ISG15,OASL,HELZ2,LY6E,EIF2AK2,TMEM140
Coexpression	M5919	HALLMARK_HEDGEHOG_SIGNALING	H: Hallmark									0.00881	0.3524	0.01958		0.08377	3	36	PTCH1,RTN1,NRP1

## Sheet: Hallmarks_UP_HD-specific
Hallmark gene set enrichement of genes specifically upregulated in HD samples.
				-197							-197							AAVS1
				HD-specific							HD-specific							HD-specific
Category	ID	Name	Source	p-value	q-value Bonferroni	q-value FDR B&H	q-value FDR B&Y	Hit Count in Query List	Hit Count in Genome	Hit in Query List	p-value	q-value Bonferroni	q-value FDR B&H	q-value FDR B&Y	Hit Count in Query List	Hit Count in Genome	Hit in Query List	p-value	q-value Bonferroni	q-value FDR B&H	q-value FDR B&Y	Hit Count in Query List	Hit Count in Genome	Hit in Query List

## Sheet: DOWNREGULATED
	List of SCD-specific, HD-specific and common down-regulated genes
	DOWNREGULATED
	-197				-196				AAVS1
	Common	HD-specific	SCD-specific		Common	HD-specific	SCD-specific		Common	HD-specific	SCD-specific
Count	33	12	36		25	3	63		39	13	55
%	0.407407	0.148148	0.444444		0.274725	0.032967	0.692308		0.364486	0.121495	0.514019
	ATP1B2	CES1	C10orf82		BPI	CABP7	RP1-80N2.5		BPI	PID1	GPT
	BPI	TMEM72	YBX2		HBB	EPB41L4A	KRT13		CEACAM6	H2AC17	FAM201A
	RP1-80N2.5	GYPB	GDF10		DYSF	HBQ1	FAM178B		DYSF	CD24	FAM178B
	KRT13	TUBB2B	ZDHHC19		SLPI		GPT		EPX	GYPB	PKLR
	HBB	CABP7	GPT		HBA2		F13A1		PRTN3	GJB2	ZDHHC19
	HBA2	PID1	WSCD2		EPX		PKLR		KRT13	CABP7	YBX2
	EPX	CDH1	F13A1		PRTN3		FAM201A		UGT3A2	EPB41L4A	RP1-80N2.2
	UGT3A2	ELFN1	SLC14A1		MFAP4		WSCD2		MFAP4	A4GALT	NRG4
	DYSF	COL18A1	RAB3IL1		HBD		YBX2		SLPI	ELFN1	EPCAM
	MFAP4	VCAN	AOX2P		UGT3A2		NRG4		TLCD4	TPM1-AS	ATAD3C
	PRTN3	MIR1-1HG-AS1	SLC4A1		DES		SLC4A1		PRG3	CDH1	MPO
	TLCD4	GAL	LINC01226		PNMT		LTBP2		ATP1B2	SLC47A1	TSPOAP1
	SLPI		EPCAM		KIF26A		SLC14A1		HBA2	TMEM238	CTC-510F12.4
	KIF26A		SH3TC2		ATP1B2		MZB1		IGLL1		RNF43
	HBA1		P2RY2		HBA1		RHOXF1P1		RP1-80N2.5		HBB
	ACSBG1		GXYLT2		CEACAM6		ADD2		HBA1		PCSK9
	CEACAM6		FAM201A		PRG3		RP11-330H6.7		CEBPE		LRRC7
	HBD		NRG4		GYPB		ACSBG1		ACTL8		SLC2A14
	DES		CXADR		TUBB2B		GXYLT2		DES		LINC01133
	IGLL1		RHOXF1P1		IGLL1		ZDHHC19		KIF26A		ZDHHC11B
	LTBP2		RNF43		TLCD4		RP11-460N20.8		WSCD2		SLC10A4
	PNMT		MPO		GDF10		RP1-80N2.2		GXYLT2		TNFRSF19
	A4GALT		SNX22		A4GALT		AOX2P		PNMT		RAB3IL1
	PRG3		BHLHA15		CEBPE		AHSP		CXADR		SERPINB10
	GYPE		SPNS3		GYPE		ESPN		F13A1		P2RY2
	CEBPE		PRG2				SLC47A1		GDF10		RNASE1
	SLC47A1		TRIM29				SPNS3		GYPE		THBS4
	PKLR		JPH1				MPO		KCNH1		SH3TC2
	FAM178B		ALAS2				C16orf74		MZB1		JPH1
	ADD2		AHSP				JPH1		LTBP2		SNX22
	KCNH1		EPB42				P2RY2		SLC14A1		TNXB
	ESPN		ELANE				CXADR		GAL		AHSP
	MZB1		RP11-158K1.3				ELANE		ADD2		RP11-330H6.7
			CD24				RNF43		SPNS3		JAG1
			TSPOAP1				PRRT4		ACSBG1		UCA1
			RNASE1				TSPOAP1		F3		AK7
							COL18A1		ELANE		LINC00884
							EPCAM		PRRT4		COL18A1
							SLC10A4		ESPN		TRIM29
							PRG2				TUBB2B
							TNXB				SLC22A4
							SNX22				PRG2
							ST6GALNAC1				ALAS2
							RAB3IL1				LRP11
							LINC00884				AOX2P
							SH3TC2				RP11-585P4.5
							RP3-470L22.2				FOXJ1
							CD1C				SELENBP1
							RNASE1				FJX1
							SELENBP1				IRF6
							TRH				ST6GALNAC1
							TRIM29				DOCK9
							UCA1				EMSLR
							SPTBN2				C10orf82
							LINC01133				XXbac-BPG170G13.34
							ZDHHC11B
							SERPINB10
							C10orf82
							IRF6
							GAL
							ALAS2
							TNFRSF19
							MTARC1
